# Supplementary material for: Genetic and phenotypic characterization of Parkinson’s disease at the clinic-wide level
Source: NPJ Parkinsons Dis. 2024 May 3;10:97. doi: 10.1038/s41531-024-00690-6 (PMC11068880; doi:10.1038/s41531-024-00690-6)
Supplement: Supplementary file 2 — DeidentifiedDataset [file 41531_2024_690_MOESM2_ESM.xlsx]

## Sheet: Sheet1
Deidentified	Sex	AgeEnrollment	Ethnicity	Race	AgeDiagnosis	SympomsAtOnset	Dyskinesia	Dystonia	MotorFluc	CognitiveImpair	CompulsiveBehav	Depression	Lightheaded	Anxiety	Fatigue	Psychosis	DecreasedMot	VivdDreaming	GeneSummary	GBASev
1	Male	66.5056	Not Hispanic or Latino	Black or African American	53	Neither	Never	Never	Currently	Never	Never	Currently	Never	Never	Currently	Never	Currently	Currently	None detected	None
2	Male	65.2639	Not Hispanic or Latino	White	55	Tremor	Never	In the past	Never	Currently	Never	Currently	Never	Never	Never	Never	Currently	Never	None detected	None
3	Female	65.1333	Not Hispanic or Latino	White	44	Tremor	Currently	Never	Never	Never	Never	Never	Currently	Currently	Currently	Never	Currently	Never	LRRK2 p.G2019S HOM	None
4	Male	63.6667	Not Hispanic or Latino	White	53	Tremor	Never	Never	Currently	Currently	Never	Currently	In the past	Currently	Never	Never	In the past	Currently	None detected	None
5	Male	68.8417	Not Hispanic or Latino	White	56	Tremor	Currently	Never	Currently	Currently	Never	Never	Currently	In the past	In the past	Never	Currently	Currently	None detected	None
6	Male	69.9194	Not Hispanic or Latino	White	49	Tremor	Never	Never	Currently	Never	Never	Never	Currently	Never	Currently	Never	Never	Currently	None detected	None
7	Male	69.1278	Not Hispanic or Latino	White	47	Neither	Currently	Currently	Currently	Currently	Never	Never	Currently	Currently	Currently	Never	Currently	Never	None detected	None
8	Female	77.15	Not Hispanic or Latino	Asian	63	Tremor	Never	Never	Never	Currently	Never	Never	Never	Never	Never	Currently	Never	Currently	None detected	None
9	Male	69.3667	Not Hispanic or Latino	White	52	Tremor	Currently	Never	Never	Never	Currently	Currently	Currently	Currently	Currently	Currently	Never	Currently	None detected	None
10	Male	72.3861	Not Hispanic or Latino	White	56	Neither	Currently	In the past	In the past	Never	Never	Never	Never	In the past	Never	Never	Currently	Never	None detected	None
11	Female	77.4278	Not Hispanic or Latino	White	59	Neither	Currently	Currently	Currently	Never	Currently	Currently	Never	Currently	Currently	Currently	Currently	Currently	None detected	None
12	Female	86.4389	Not Hispanic or Latino	White	80	Tremor	Never	Never	Currently	Never	Never	Never	Never	Never	Currently	Never	Currently	Never	Missing	None
13	Male	79.5833	Not Hispanic or Latino	White	69	Tremor	Currently	Never	Currently	Currently	Never	Never	Currently	Never	Currently	In the past	Currently	Never	None detected	None
14	Male	76.2639	Not Hispanic or Latino	White	67	Neither	Currently	Currently	Never	Never	Never	In the past	Currently	Never	Never	Never	Never	Currently	None detected	None
15	Female	82.8306	Not Hispanic or Latino	Black or African American	74	Gait	Never	Never	Currently	Currently	Never	Never	Never	Currently	Never	Currently	Currently	Never	None detected	None
16	Female	75.4806	Not Hispanic or Latino	White	64	Gait	Currently	Currently	In the past	Never	Never	Never	Never	Currently	Never	Never	Never	Currently	None detected	None
17	Male	66.525	Not Hispanic or Latino	White	49	Tremor	Never	Never	Currently	Currently	Never	In the past	Currently	In the past	Never	Never	Never	Currently	None detected	None
18	Female	76.8611	Not Hispanic or Latino	White	57	Tremor	Currently	Currently	Never	Currently	Currently	Currently	Never	Currently	Currently	Never	Never	Currently	None detected	None
19	Male	48.2806	Not Hispanic or Latino	White	39	Neither	Currently	Never	Currently	Never	Never	Never	Never	In the past	Never	Never	Never	In the past	None detected	None
20	Male	63.9306	Not Hispanic or Latino	White	39	Tremor	In the past	Never	In the past	Never	Never	Never	Never	Never	In the past	Never	Never	Currently	None detected	None
21	Male	82.6389	Not Hispanic or Latino	White	70	Neither	In the past	Never	Never	Never	Never	Never	In the past	In the past	In the past	Never	Never	Never	None detected	None
22	Male	77.3083	Not Hispanic or Latino	White	73	Neither	Never	Never	Never	Never	Never	Currently	Currently	Never	Currently	Currently	Never	Currently	None detected	None
23	Male	57.6222	Not Hispanic or Latino	White	41	Gait	Never	Currently	Currently	Currently	Currently	Never	Currently	Currently	Never	Never	Currently	Currently	None detected	None
24	Male	71.0944	Not Hispanic or Latino	White	52	Tremor	Never	Never	Currently	Never	Never	Never	Currently	Never	Currently	Currently	Never	Never	None detected	None
25	Female	69.7972	Not Hispanic or Latino	White	46	Neither	Currently	Currently	Currently	Never	Never	Currently	Currently	Currently	Never	Never	Never	In the past	None detected	None
26	Female	73.5833	Not Hispanic or Latino	White	61	Neither	Currently	Currently	Currently	Currently	Currently	Currently	Never	Currently	Currently	Currently	Currently	Currently	LRRK2 p.G2019S HET	None
27	Male	73.3361	Not Hispanic or Latino	White	52	Neither	Currently	Never	Currently	Currently	Never	In the past	Never	Currently	Never	In the past	Currently	Currently	None detected	None
28	Female	64.9083	Not Hispanic or Latino	White	45	Tremor	Never	Currently	Currently	Never	Never	Currently	Currently	Currently	Currently	Currently	Currently	Currently	None detected	None
29	Female	72.4778	Not Hispanic or Latino	White	61	Tremor	In the past	Currently	Currently	Never	Never	Never	Never	Never	Never	Never	Never	Currently	None detected	None
30	Male	67.6722	Not Hispanic or Latino	White	58	Gait	Never	Never	Currently	Currently	Never	Currently	Never	Currently	Currently	Currently	Currently	Never	None detected	None
31	Female	69.7389	Not Hispanic or Latino	White	55	Tremor	Never	Currently	Never	Never	Never	Currently	Currently	Never	Currently	Never	Never	Currently	None detected	None
32	Female	71.9778	Not Hispanic or Latino	White	60	Neither	Currently	Currently	Currently	Currently	Currently	Currently	Currently	Currently	Currently	Never	Currently	Never	LRRK2 p.G2019S HET	None
33	Male	77.4083	Not Hispanic or Latino	White	55	Neither	Currently	In the past	Currently	Never	Never	In the past	Never	Currently	Currently	Never	In the past	In the past	None detected	None
34	Male	59.4694	Hispanic or Latino	White	29	Neither	In the past	In the past	In the past	Never	Never	Never	Never	Never	Never	Never	Never	Never	None detected	None
35	Male	69.8139	Not Hispanic or Latino	White	55	Both	Currently	Currently	Currently	Currently	Never	Currently	Currently	Currently	Currently	Never	Currently	Currently	None detected	None
36	Female	82.4417	Not Hispanic or Latino	Black or African American	71	Tremor	Never	Never	Currently	Currently	Never	Currently	Never	Currently	Currently	Never	Never	Never	None detected	None
37	Male	76.3	Not Hispanic or Latino	White	64	Neither	Currently	Currently	Currently	Currently	Never	Currently	Currently	Currently	Currently	Currently	Currently	Currently	None detected	None
38	Female	72.5278	Not Hispanic or Latino	White	56	Neither	Never	Currently	Currently	Currently	In the past	Never	Currently	Currently	Currently	In the past	Never	Currently	None detected	None
39	Male	79.3917	Not Hispanic or Latino	White	69	Tremor	Never	Never	Never	Currently	Never	Currently	Currently	Currently	Currently	Never	Currently	Currently	None detected	None
40	Male	88.1389	Not Hispanic or Latino	White	35	Tremor	Never	Never	Never	Currently	Never	In the past	In the past	In the past	Currently	Currently	Never	In the past	None detected	None
41	Male	75.4861	Not Hispanic or Latino	White	40	Tremor	In the past	Never	Currently	Currently	Never	In the past	Never	Currently	Currently	Never	Never	Currently	None detected	None
42	Male	58.475	Not Hispanic or Latino	White	44	Tremor	In the past	Never	In the past	In the past	Never	In the past	In the past	Never	Currently	Never	Never	Currently	None detected	None
43	Female	67.5417	Not Hispanic or Latino	White	55	Neither	Currently	Never	Never	Never	Never	Never	Never	Never	Never	Never	Never	Currently	None detected	None
44	Male	66.3333	Not Hispanic or Latino	White	53	Neither	Never	In the past	Currently	Currently	Never	Never	Currently	In the past	Never	Currently	Never	In the past	None detected	None
45	Female	69.8806	Not Hispanic or Latino	White	45	Tremor	In the past	Never	Currently	Currently	In the past	Currently	In the past	Currently	Currently	Never	In the past	In the past	GBA p.E365K HET	Variant
46	Male	73.4083	Not Hispanic or Latino	Black or African American	63	Tremor	Currently	Currently	Currently	Currently	In the past	Never	Currently	Never	Currently	Currently	Currently	In the past	None detected	None
47	Male	58.4444	Not Hispanic or Latino	White	42	Neither	Currently	Currently	Currently	Never	Never	In the past	In the past	In the past	In the past	Never	Currently	In the past	None detected	None
48	Female	71.1861	Hispanic or Latino	White	50	Tremor	Currently	Currently	Currently	Currently	Never	Currently	Currently	Currently	Currently	In the past	Never	Never	None detected	None
49	Male	71.6139	Not Hispanic or Latino	White	62	Tremor	Currently	Never	Never	Never	Never	Currently	Never	Currently	Currently	Never	Currently	Currently	None detected	None
50	Male	66.6694	Not Hispanic or Latino	White	54	Tremor	Currently	Never	Currently	Currently	Currently	In the past	Never	Currently	Currently	Currently	Currently	Currently	Missing	None
51	Female	90.8111	Not Hispanic or Latino	White	85	Both	Never	Never	Never	Never	Never	Never	Currently	Never	Currently	In the past	In the past	Currently	None detected	None
52	Male	72.7333	Not Hispanic or Latino	White	62	Neither	Currently	In the past	Currently	Currently	In the past	Currently	Currently	In the past	Currently	Never	Currently	Currently	None detected	None
53	Female	70.9889	Not Hispanic or Latino	White	59	Gait	Currently	Currently	Currently	Currently	Never	Currently	In the past	Currently	Currently	Currently	Currently	Currently	None detected	None
54	Female	76.6306	Not Hispanic or Latino	White	64	Tremor	Currently	Never	Currently	Never	Never	Currently	Currently	Currently	Currently	Never	Never	In the past	None detected	None
55	Male	52.5944	Not Hispanic or Latino	White	40	Tremor	Currently	Currently	Currently	Currently	Currently	Currently	Currently	Currently	Currently	Currently	Currently	Currently	None detected	None
56	Female	73.3917	Not Hispanic or Latino	White	60	Tremor	Never	Never	Never	Never	Currently	Never	Never	Never	Currently	Never	Never	Never	None detected	None
57	Female	72.0306	Not Hispanic or Latino	White	54	Neither	Currently	Currently	Currently	Currently	Never	Currently	Never	Currently	Currently	Never	Currently	In the past	None detected	None
58	Female	64.325	Not Hispanic or Latino	White	48	Neither	Currently	Currently	Currently	Never	Currently	Never	Never	Currently	Currently	Never	Never	Never	None detected	None
59	Male	67.9583	Not Hispanic or Latino	White	47	Neither	Never	Never	In the past	Never	In the past	Never	Never	Never	Currently	Never	Never	In the past	None detected	None
60	Female	77.1472	Not Hispanic or Latino	White	62	Gait	Currently	Currently	Currently	Never	Never	Currently	Never	Currently	Currently	In the past	Currently	Never	None detected	None
61	Female	79.3444	Not Hispanic or Latino	White	67	Tremor	Never	Never	Never	Never	Never	Never	Never	Never	Currently	Never	Never	Never	None detected	None
62	Male	65.5222	Not Hispanic or Latino	White	50	Neither	In the past	Currently	Never	Currently	Never	In the past	Currently	Never	Never	Never	Never	Currently	None detected	None
63	Male	84.75	Not Hispanic or Latino	White	72	Tremor	Currently	Currently	Currently	Currently	Never	Currently	Never	Currently	Currently	Currently	Currently	Currently	GBA p.N409S HET	Mild
64	Male	67.4583	Not Hispanic or Latino	White	49	Tremor	Currently	Currently	Currently	Currently	Never	Currently	In the past	Currently	Currently	Never	Currently	Currently	None detected	None
65	Male	67.7389	Not Hispanic or Latino	Black or African American	54	Tremor	Never	Never	Currently	Never	Never	Currently	Never	Currently	Currently	Never	Currently	Currently	None detected	None
66	Male	68.3056	Not Hispanic or Latino	White	50	Neither	Currently	Currently	Currently	Currently	Never	Never	Currently	Never	Never	In the past	Never	Currently	None detected	None
67	Male	69.7667	Not Hispanic or Latino	White	60	Neither	Never	Currently	Never	Never	Currently	Never	Never	Currently	Currently	Never	Never	Never	None detected	None
68	Male	64.9	Not Hispanic or Latino	White	44	Tremor	Currently	Currently	In the past	Currently	Currently	Currently	Currently	Currently	Currently	Currently	Currently	Currently	None detected	None
69	Female	65.3167	Not Hispanic or Latino	White	56	Tremor	Currently	Never	Currently	Never	Never	Never	Currently	Currently	Never	Never	Currently	Currently	None detected	None
70	Female	90.7889	Not Hispanic or Latino	White	69	Tremor	In the past	Never	In the past	Never	In the past	Currently	Currently	Currently	Currently	Currently	Currently	In the past	None detected	None
71	Male	84.2222	Not Hispanic or Latino	White	69	Tremor	Currently	Never	Currently	Currently	In the past	Currently	Never	Currently	Currently	Never	Currently	Currently	Missing	None
72	Female	78.7972	Not Hispanic or Latino	White	61	Tremor	Never	Currently	Never	Never	Never	Never	Never	Never	Never	Never	Never	Currently	None detected	None
73	Female	59.8139	Hispanic or Latino	Other	45	Tremor	Currently	Currently	In the past	Never	Never	In the past	In the past	Currently	Currently	Never	Never	Currently	None detected	None
74	Female	71.55	Not Hispanic or Latino	White	56	Both	Currently	Never	Currently	Never	In the past	Currently	Currently	Currently	Currently	Never	Never	Never	GBA p.N409S HET	Mild
75	Male	52.975	Not Hispanic or Latino	White	34	Tremor	Currently	Currently	Currently	In the past	In the past	Never	In the past	Never	Never	Never	Never	Never	None detected	None
76	Male	80.5889	Not Hispanic or Latino	White	63	Tremor	Currently	Currently	Never	Currently	Never	Never	Currently	Never	Never	In the past	Currently	Currently	None detected	None
77	Female	78.6694	Not Hispanic or Latino	White	63	Neither	In the past	Currently	Never	Currently	Never	Never	Currently	Never	Currently	In the past	Never	Never	None detected	None
78	Male	70.9083	Not Hispanic or Latino	White	62	Tremor	Currently	Currently	Currently	Never	Never	Never	In the past	Currently	Never	Never	Never	Currently	GBA p.N409S HET	Mild
79	Male	80.2778	Not Hispanic or Latino	White	57	Neither	Currently	Currently	Currently	Currently	Currently	Currently	Currently	Currently	Currently	Currently	Currently	Currently	None detected	None
80	Male	76.6278	Not Hispanic or Latino	White	68	Tremor	Currently	Never	Never	Currently	Never	Never	Currently	Never	Currently	Never	Never	Currently	None detected	None
81	Female	68.2528	Not Hispanic or Latino	White	39	Neither	Currently	Never	In the past	Never	Never	In the past	Never	Currently	Currently	Never	Currently	Currently	None detected	None
82	Male	63.6639	Not Hispanic or Latino	White	53	Tremor	In the past	Currently	Currently	Currently	In the past	Currently	In the past	Currently	Currently	Never	In the past	In the past	None detected	None
83	Female	70.7083	Not Hispanic or Latino	White	42	Tremor	Currently	Currently	Currently	In the past	Currently	Never	Never	Currently	Currently	In the past	Currently	In the past	None detected	None
84	Female	59.6056	Not Hispanic or Latino	White	49	Tremor	Currently	Currently	Currently	Currently	Currently	Never	In the past	Currently	Currently	Never	Currently	Currently	None detected	None
85	Male	54.3167	Not Hispanic or Latino	White	32	Neither	In the past	Currently	In the past	Never	Never	Currently	Never	Currently	Currently	Currently	Never	Currently	GBA p.N409S HET	Mild
86	Female	66.675	Not Hispanic or Latino	White	54	Gait	Currently	Never	Currently	Never	In the past	Currently	Currently	In the past	Never	Never	Never	Currently	None detected	None
87	Male	74.6583	Not Hispanic or Latino	White	54	Tremor	Currently	Never	Currently	Currently	Never	Never	Currently	Currently	Currently	Currently	Currently	Currently	None detected	None
88	Female	66.9389	Not Hispanic or Latino	White	56	Tremor	Currently	Currently	Currently	Never	Never	Never	Currently	Currently	Currently	Never	Currently	Never	GBA p.E365K HET	Variant
89	Male	58.2194	Not Hispanic or Latino	White	54	Neither	Currently	Never	Never	Currently	Never	Never	Currently	Currently	Currently	Never	Never	Never	GBA p.N409S HET	Mild
90	Male	59.0833	Not Hispanic or Latino	White	46	Tremor	Currently	Never	Currently	Never	Never	Never	Never	Never	Currently	Never	Never	Never	None detected	None
91	Male	62.0889	Not Hispanic or Latino	White	52	Tremor	Never	Currently	Currently	Currently	Currently	Currently	Never	Currently	Never	Currently	Currently	Never	GBA p.E365K HET	Variant
92	Male	68.0889	Not Hispanic or Latino	White	52	Tremor	Never	Currently	Currently	Never	Never	Never	Never	Never	Never	Never	Never	Currently	None detected	None
93	Female	66.2028	Not Hispanic or Latino	White	58	Both	Currently	Currently	Currently	Currently	Never	In the past	Currently	Currently	Currently	Never	Currently	Currently	None detected	None
94	Male	59.1222	Not Hispanic or Latino	White	40	Tremor	In the past	In the past	In the past	Never	In the past	Currently	Never	In the past	Currently	Never	Never	In the past	None detected	None
95	Male	67.1972	Not Hispanic or Latino	White	47	Both	Currently	Never	Currently	Currently	Never	In the past	Currently	Currently	Currently	Currently	Currently	Currently	None detected	None
96	Male	65.2361	Not Hispanic or Latino	White	52	Neither	Currently	Never	Currently	Currently	Currently	Currently	Never	Currently	Currently	Never	Never	In the past	None detected	None
97	Male	81.9	Not Hispanic or Latino	White	72	Tremor	Never	Never	Currently	Currently	Never	In the past	Never	Currently	Currently	Never	Never	Currently	None detected	None
98	Female	62.1389	Not Hispanic or Latino	White	50	Neither	Currently	Never	Currently	Currently	Never	Currently	Never	Currently	Currently	Currently	Currently	Currently	GBA p.E365K HET	Variant
99	Female	75.1333	Not Hispanic or Latino	White	66	Tremor	Currently	Currently	Currently	Never	Never	Never	Never	Never	Currently	Never	Never	Never	None detected	None
100	Female	68.1	Not Hispanic or Latino	Black or African American	45	Tremor	Currently	Currently	Currently	Never	Never	Never	Currently	Never	Never	Currently	Never	Never	None detected	None
101	Male	66.0972	Not Hispanic or Latino	White	54	Neither	Never	Never	Never	Currently	Never	Currently	Currently	Currently	Never	Never	Never	Never	None detected	None
102	Male	69.4417	Not Hispanic or Latino	White	60	Neither	In the past	In the past	Currently	Currently	Currently	Currently	Never	In the past	In the past	In the past	Currently	In the past	None detected	None
103	Female	70.1056	Not Hispanic or Latino	Asian	40	Neither	Never	Currently	Currently	Currently	Currently	Currently	In the past	Currently	Currently	In the past	Never	Currently	None detected	None
104	Male	95.625	Not Hispanic or Latino	Black or African American	80	Tremor	Never	Never	Never	Currently	Never	Never	Currently	Currently	Currently	Currently	Never	Currently	None detected	None
105	Female	64.1972	Not Hispanic or Latino	White	49	Tremor	Currently	Currently	Currently	Never	Never	Never	Never	Currently	Currently	Never	Never	Currently	None detected	None
106	Female	61.0639	Not Hispanic or Latino	White	50	Gait	Never	Currently	Never	Currently	Never	Currently	Currently	Currently	Currently	Never	Currently	Currently	None detected	None
107	Female	71.3778	Not Hispanic or Latino	White	50	Neither	In the past	Never	Never	Never	Currently	Currently	Never	Currently	Never	In the past	Never	Currently	LRRK2 p.G2019S HET	None
108	Female	87.3611	Hispanic or Latino	Black or African American	62	Tremor	Currently	Currently	Currently	Currently	Never	Currently	Never	Currently	Currently	Currently	Currently	Currently	None detected	None
109	Male	74.1139	Not Hispanic or Latino	White	50	Neither	Never	Currently	Never	Currently	Never	Currently	Never	In the past	Never	In the past	Never	Never	None detected	None
110	Male	60.3722	Not Hispanic or Latino	White	45	Tremor	Currently	Currently	Currently	Currently	Never	Currently	Never	Currently	Currently	Currently	Currently	Currently	None detected	None
111	Female	73.1111	Not Hispanic or Latino	White	62	Tremor	Currently	In the past	Currently	Currently	Never	Currently	Currently	Currently	Currently	Never	Currently	Currently	None detected	None
112	Male	77.6833	Not Hispanic or Latino	White	57	Both	Currently	Currently	Currently	Never	Never	Never	Never	Never	Never	Never	Never	Never	None detected	None
113	Male	78.4861	Not Hispanic or Latino	White	65	Gait	Currently	Currently	Currently	Never	Never	Never	Never	Never	Never	Never	Never	In the past	None detected	None
114	Female	65.7806	Not Hispanic or Latino	White	52	Neither	In the past	In the past	In the past	Never	In the past	In the past	In the past	Currently	Currently	Never	Never	Currently	None detected	None
115	Male	75.7361	Not Hispanic or Latino	White	74	Tremor	Never	Never	Never	Currently	Never	Never	Currently	Never	Never	Never	Never	Never	None detected	None
116	Male	72.3889	Not Hispanic or Latino	White	46	Tremor	Currently	In the past	Currently	Currently	Currently	Currently	Currently	Currently	Currently	Currently	Currently	Currently	None detected	None
117	Female	65.8139	Not Hispanic or Latino	White	56	Both	In the past	Currently	Currently	Currently	Currently	Currently	Never	Never	Currently	Never	Currently	Currently	None detected	None
118	Male	83.6139	Not Hispanic or Latino	White	68	Gait	Currently	Currently	Currently	Currently	Never	Currently	Currently	Currently	Currently	Currently	Currently	Currently	Missing	None
119	Male	57.7889	Not Hispanic or Latino	White	42	Tremor	Currently	Currently	Never	Never	Never	Never	Never	Never	Never	Never	Never	Never	None detected	None
120	Male	62.6389	Not Hispanic or Latino	White	47	Gait	In the past	Never	Currently	Currently	In the past	Currently	Currently	Currently	Currently	Never	Currently	Currently	None detected	None
121	Female	71.0111	Not Hispanic or Latino	White	62	Tremor	Currently	Currently	Never	Never	In the past	Never	In the past	Never	Currently	Never	Never	Currently	None detected	None
122	Male	66.1889	Not Hispanic or Latino	White	47	Tremor	Currently	Never	Currently	Never	In the past	Never	Never	Never	Currently	Never	Never	Never	None detected	None
123	Male	71.0861	Not Hispanic or Latino	White	55	Tremor	Never	Never	Never	Never	Never	Never	Never	Never	Never	Never	Never	Currently	None detected	None
124	Male	62.6139	Not Hispanic or Latino	Asian	49	Tremor	In the past	Never	Currently	Currently	Never	Never	Never	Never	Currently	Never	Never	Currently	None detected	None
125	Male	71.8444	Not Hispanic or Latino	White	61	Tremor	Currently	Never	Never	Never	Currently	Currently	Never	Never	Never	Never	Never	Never	None detected	None
126	Female	75.1361	Not Hispanic or Latino	White	66	Tremor	Never	Never	Never	Never	Never	Never	Never	Never	Currently	Never	Currently	Currently	None detected	None
127	Male	68.0361	Not Hispanic or Latino	White	45	Neither	Currently	Currently	In the past	Currently	In the past	Currently	Currently	Currently	Currently	Never	Currently	Currently	None detected	None
128	Female	82.8111	Not Hispanic or Latino	White	67	Tremor	Currently	Currently	Currently	Never	Currently	Currently	Never	Currently	Currently	Never	Currently	Never	LRRK2 p.G2019S HET	None
129	Female	65.9639	Not Hispanic or Latino	White	42	Tremor	In the past	In the past	Never	Currently	Never	Currently	Currently	Currently	Currently	Never	Never	Currently	GBA p.T408M HET	Variant
130	Male	63.9389	Not Hispanic or Latino	White	50	Gait	Never	Never	Currently	Never	Currently	Currently	Never	Currently	Currently	Never	Never	Currently	None detected	None
131	Female	76.8806	Not Hispanic or Latino	White	60	Neither	Currently	Currently	Currently	Currently	Never	Never	Currently	Currently	Currently	In the past	Never	Currently	GBA p.T408M HET	Variant
132	Male	73.9611	Not Hispanic or Latino	White	50	Tremor	Never	Never	Currently	Never	Never	Never	Currently	Never	Never	Never	Never	Never	None detected	None
133	Female	74.5722	Not Hispanic or Latino	White	50	Neither	Currently	Currently	Currently	Currently	In the past	Currently	Never	Currently	Currently	In the past	Currently	Currently	LRRK2 p.G2019S HET	None
134	Male	35.6556	Not Hispanic or Latino	White	22	Neither	Currently	Currently	Currently	Never	Currently	Never	Never	Currently	Currently	Never	Never	Currently	None detected	None
135	Male	63.0389	Not Hispanic or Latino	Asian	63	Gait	Currently	Never	Currently	Never	Never	In the past	Currently	In the past	Currently	Never	Never	Currently	None detected	None
136	Female	77.3111	Not Hispanic or Latino	White	48	Tremor	Currently	Currently	Never	Never	Never	Currently	Currently	Currently	Currently	Never	Never	Never	Missing	None
137	Female	65.3639	Not Hispanic or Latino	White	52	Tremor	Never	Never	Currently	Currently	Never	Never	Never	Currently	Currently	Currently	Never	Currently	None detected	None
138	Female	72.1389	Not Hispanic or Latino	White	62	Neither	Never	Never	Never	Never	Never	In the past	Never	Never	Never	In the past	Never	Currently	None detected	None
139	Female	73.7694	Not Hispanic or Latino	White	59	Tremor	Currently	Currently	Currently	Currently	Never	Currently	Currently	Currently	Currently	Never	Currently	Never	None detected	None
140	Male	64.9778	Not Hispanic or Latino	White	48	Gait	Never	Never	Currently	Never	Never	Currently	Currently	Currently	Never	Never	Never	Never	None detected	None
141	Male	67.9083	Not Hispanic or Latino	Asian	45	Neither	Never	Never	In the past	Currently	In the past	Never	Never	Currently	Currently	In the past	Currently	In the past	Missing	None
142	Female	70.5194	Not Hispanic or Latino	White	51	Tremor	Currently	Currently	Never	Never	Never	Currently	Never	Currently	Never	Currently	Never	Never	None detected	None
143	Male	70.9667	Not Hispanic or Latino	White	60	Tremor	Currently	Currently	Currently	Currently	Never	Never	Never	Never	In the past	Currently	Currently	Currently	None detected	None
144	Male	60.0389	Not Hispanic or Latino	White	49	Neither	Currently	Never	Currently	Currently	Never	Never	Never	Never	Never	Never	Never	Never	None detected	None
145	Male	67.7556	Not Hispanic or Latino	White	44	Tremor	Never	Never	Currently	Never	In the past	In the past	Currently	Never	Currently	Never	Currently	Never	None detected	None
146	Female	75.35	Not Hispanic or Latino	White	41	Tremor	Never	Never	Never	Currently	In the past	Currently	Never	Currently	Currently	Currently	Currently	Currently	None detected	None
147	Male	77.1056	Not Hispanic or Latino	White	46	Gait	Currently	Currently	Currently	Currently	In the past	Currently	Never	Currently	Currently	In the past	Currently	Never	None detected	None
148	Male	72.6556	Not Hispanic or Latino	White	62	Both	Currently	Never	Currently	Currently	Never	Currently	Never	Never	Currently	Currently	Currently	Currently	GBA p.T408M HET	Variant
149	Female	58.2944	Not Hispanic or Latino	White	45	Neither	Currently	Currently	Currently	Never	In the past	Never	Never	Never	Currently	Never	Never	Never	None detected	None
150	Male	60.5861	Not Hispanic or Latino	White	42	Tremor	Currently	In the past	Currently	Currently	In the past	In the past	Never	Currently	Currently	Never	Never	Currently	None detected	None
151	Male	59.9694	Not Hispanic or Latino	White	43	Gait	In the past	Never	Never	Currently	Never	Never	Currently	Currently	Currently	Never	Never	Never	None detected	None
152	Female	52.0056	Hispanic or Latino	White	40	Neither	Currently	Currently	Currently	Never	Currently	Never	In the past	Never	Currently	Never	Never	Never	None detected	None
153	Male	67.2722	Not Hispanic or Latino	Asian	55	Neither	Never	Never	Never	Never	Never	Currently	Currently	Never	Never	Never	Never	Currently	None detected	None
154	Male	62.6694	Not Hispanic or Latino	White	49	Neither	Never	Currently	Currently	Currently	Currently	Currently	In the past	Currently	Currently	Never	In the past	Currently	None detected	None
155	Male	60.5889	Not Hispanic or Latino	White	46	Tremor	In the past	Never	Currently	Currently	In the past	Never	Never	Currently	Currently	Never	Never	Currently	None detected	None
156	Male	82.6028	Not Hispanic or Latino	White	74	Neither	Never	Never	Never	Never	Never	Never	Never	Never	Never	Never	Never	Never	None detected	None
157	Male	48.0722	Not Hispanic or Latino	White	38	Neither	In the past	Currently	Currently	Currently	In the past	In the past	Never	Currently	Currently	Never	Currently	Currently	None detected	None
158	Male	52.2194	Not Hispanic or Latino	White	32	Neither	Currently	Currently	Currently	Never	In the past	Never	Never	Currently	Currently	Never	Currently	Never	None detected	None
159	Female	74.2389	Not Hispanic or Latino	White	61	Tremor	Currently	Currently	Currently	Never	Currently	Never	Never	Currently	In the past	Never	Never	Never	None detected	None
160	Male	54.3139	Not Hispanic or Latino	Other	42	Tremor	In the past	In the past	Currently	Currently	In the past	Never	Never	In the past	Currently	Never	Currently	Currently	None detected	None
161	Female	70.4083	Not Hispanic or Latino	White	50	Gait	Currently	In the past	Currently	Currently	In the past	Currently	Never	Currently	Currently	Never	Currently	Currently	None detected	None
162	Male	52.9222	Not Hispanic or Latino	White	26	Neither	In the past	In the past	Never	Currently	Currently	Never	Never	Never	Currently	Never	In the past	In the past	None detected	None
163	Male	67.2806	Not Hispanic or Latino	White	53	Neither	In the past	Never	Currently	Currently	Currently	Currently	Currently	Currently	Currently	Currently	Currently	Currently	None detected	None
164	Female	62.5556	Not Hispanic or Latino	White	51	Neither	Currently	Currently	Currently	Never	Never	Never	Never	Never	Never	Never	Never	Currently	None detected	None
165	Female	71.7778	Not Hispanic or Latino	White	57	Tremor	Currently	Currently	Never	Never	Never	In the past	Never	Currently	Currently	Never	In the past	Currently	None detected	None
166	Male	62.6417	Not Hispanic or Latino	White	54	Both	Currently	Currently	Currently	Never	Never	Never	In the past	Currently	Currently	Never	Never	Currently	None detected	None
167	Male	65.0583	Not Hispanic or Latino	White	41	Gait	Currently	Never	Currently	Currently	Never	Never	Currently	Never	Currently	Never	Currently	Currently	None detected	None
168	Male	60.6778	Not Hispanic or Latino	Unknown or Not Reported	42	Neither	Currently	Currently	Never	Never	Never	Never	Never	Never	Never	Currently	Currently	Currently	None detected	None
169	Female	71.0778	Not Hispanic or Latino	White	61	Neither	Currently	Currently	Currently	Currently	Never	Never	Never	Never	Currently	Currently	Currently	Currently	None detected	None
170	Male	86.3528	Not Hispanic or Latino	White	82	Tremor	Currently	Never	Currently	Currently	Never	Currently	Currently	Currently	Currently	Never	Currently	Currently	None detected	None
171	Male	65.9472	Not Hispanic or Latino	White	46	Tremor	Never	Currently	Currently	Currently	Never	Never	Currently	Never	Never	In the past	Never	Never	None detected	None
172	Male	79.4694	Not Hispanic or Latino	White	58	Tremor	Currently	Currently	Currently	Never	Never	Currently	Currently	Never	Currently	Never	Currently	Currently	Missing	None
173	Male	80.5333	Not Hispanic or Latino	White	58	Tremor	Never	Currently	Currently	Currently	Never	Never	Never	Never	Currently	Never	Never	Currently	None detected	None
174	Male	64.475	Not Hispanic or Latino	White	48	Neither	Currently	Currently	In the past	Never	Never	Never	Never	Never	Currently	Never	Never	Currently	None detected	None
175	Female	60.0889	Not Hispanic or Latino	White	49	Tremor	Never	Currently	Currently	Currently	Currently	Currently	Never	Currently	Currently	Never	Currently	Currently	None detected	None
176	Female	68.0028	Not Hispanic or Latino	Asian	60	Gait	Currently	Never	Currently	Currently	Never	Never	Currently	Never	Never	Currently	Never	Currently	None detected	None
177	Female	75.6111	Not Hispanic or Latino	White	64	Gait	Never	Never	Never	Never	Never	Currently	Never	Currently	In the past	Never	Never	Currently	GBA p.E365K HET	Variant
178	Male	72.5861	Not Hispanic or Latino	White	54	Neither	Currently	Currently	In the past	Currently	Never	Never	Currently	Never	Never	Never	Never	Currently	None detected	None
179	Female	70.2333	Not Hispanic or Latino	White	56	Neither	In the past	In the past	Never	Never	Never	Currently	Currently	Currently	In the past	Never	Never	Never	None detected	None
180	Male	79.0361	Not Hispanic or Latino	White	65	Tremor	Currently	Never	Currently	Currently	Currently	In the past	Currently	Never	Currently	Never	Never	Currently	None detected	None
181	Male	78.4194	Not Hispanic or Latino	White	67	Tremor	In the past	Never	Currently	Never	Never	Never	In the past	Currently	Currently	Never	Never	In the past	None detected	None
182	Female	58.95	Not Hispanic or Latino	Asian	46	Tremor	Currently	Currently	Never	Never	Never	Currently	Never	Currently	Currently	Never	Never	Currently	None detected	None
183	Male	76.5944	Not Hispanic or Latino	White	63	Gait	Currently	Never	Currently	Never	Never	Currently	Currently	Never	Currently	Never	Currently	Currently	None detected	None
184	Male	69.4972	Not Hispanic or Latino	White	54	Both	Never	Never	Never	Never	Currently	Currently	Never	Currently	Never	Never	Never	In the past	None detected	None
185	Female	67.6806	Not Hispanic or Latino	White	56	Neither	Never	Never	Never	Never	Never	Never	Currently	Never	Currently	Never	Never	Never	None detected	None
186	Female	75.0361	Not Hispanic or Latino	White	56	Tremor	In the past	Never	Currently	Never	Never	Never	Never	Never	Currently	Never	Never	Currently	None detected	None
187	Female	90.3972	Not Hispanic or Latino	White	80	Tremor	Currently	Currently	Currently	Never	Never	Never	Never	Currently	Never	Never	Never	Never	None detected	None
188	Male	68.4639	Not Hispanic or Latino	White	33	Tremor	Currently	In the past	Currently	Never	Never	Currently	Never	Currently	Never	In the past	Never	Never	LRRK2 p.G2019S HET	None
189	Male	67.1	Not Hispanic or Latino	White	43	Neither	Currently	Currently	Currently	Never	In the past	Currently	Currently	Currently	Currently	Currently	Currently	Currently	None detected	None
190	Female	76.4556	Not Hispanic or Latino	White	61	Both	Currently	Never	Never	Currently	Never	Currently	Never	Currently	Currently	Never	Never	Currently	None detected	None
191	Female	71.7389	Not Hispanic or Latino	White	59	Neither	In the past	Never	Never	Never	Currently	Never	Currently	Never	Never	Never	Never	Never	None detected	None
192	Female	69.4139	Not Hispanic or Latino	White	48	Tremor	Currently	Never	Currently	Currently	Never	Never	Never	Never	Currently	In the past	In the past	Currently	None detected	None
193	Male	46.8611	Not Hispanic or Latino	Asian	25	Tremor	Currently	Currently	Currently	Currently	Never	Never	Never	Never	Never	Never	Currently	Currently	None detected	None
194	Male	68.3083	Not Hispanic or Latino	White	51	Tremor	Currently	Never	Currently	Currently	In the past	In the past	Currently	In the past	Currently	Never	Currently	In the past	None detected	None
195	Female	67.8806	Not Hispanic or Latino	White	48	Tremor	In the past	In the past	In the past	Currently	Never	Currently	In the past	Currently	Currently	Never	In the past	Currently	GBA p.N409S HET	Mild
196	Male	66.4194	Not Hispanic or Latino	White	52	Neither	Never	Never	Never	Never	Never	Never	Never	Never	Currently	Never	Never	Never	None detected	None
197	Male	69.1194	Not Hispanic or Latino	White	59	Tremor	Never	Never	Never	Never	Never	Never	Never	Never	Never	Never	Never	Never	None detected	None
198	Male	52.4639	Not Hispanic or Latino	White	39	Tremor	Currently	Currently	Currently	Never	Never	Never	Never	Currently	Never	Never	Never	Never	None detected	None
199	Male	75.1444	Not Hispanic or Latino	White	44	Gait	In the past	Currently	Currently	Currently	Never	Never	Currently	Never	Never	Currently	Never	Currently	None detected	None
200	Male	73.7472	Not Hispanic or Latino	White	58	Neither	Currently	Never	Never	Currently	Never	Currently	Currently	Currently	Currently	In the past	Currently	Currently	None detected	None
201	Male	83.2278	Not Hispanic or Latino	White	62	Gait	Currently	Currently	Never	Never	Never	Currently	Currently	Never	Currently	Never	Currently	Currently	None detected	None
202	Male	73.6611	Not Hispanic or Latino	White	59	Tremor	Currently	Never	Currently	Never	Never	Never	Never	Never	Currently	Never	Currently	Currently	None detected	None
203	Male	77.3222	Not Hispanic or Latino	White	68	Tremor	Never	Never	Never	Never	Never	Never	Currently	Currently	Never	Never	Never	Never	None detected	None
204	Male	73.1194	Not Hispanic or Latino	White	58	Neither	Currently	Never	Currently	Never	Never	Never	Never	Never	Currently	Never	Never	Never	None detected	None
205	Male	61.3528	Not Hispanic or Latino	White	40	Tremor	In the past	Currently	Currently	Currently	Never	Never	Currently	Never	Currently	Currently	Never	Never	None detected	None
206	Male	49.7972	Not Hispanic or Latino	White	35	Tremor	Currently	Currently	Currently	Currently	Never	Currently	Currently	Currently	Currently	Currently	Currently	Currently	None detected	None
207	Male	66.0611	Not Hispanic or Latino	White	57	Tremor	In the past	Never	Never	Never	Currently	In the past	Never	Currently	Currently	Never	Never	In the past	LRRK2 p.G2019S HET	None
208	Male	66.2972	Not Hispanic or Latino	White	48	Both	In the past	Never	Currently	Currently	Currently	Currently	In the past	In the past	Currently	In the past	Currently	Currently	None detected	None
209	Female	57.7444	Not Hispanic or Latino	White	49	Tremor	Currently	Never	Never	Never	Never	Never	Never	Never	Never	Never	Never	Never	None detected	None
210	Male	72.6083	Not Hispanic or Latino	White	55	Tremor	Currently	Never	Currently	Currently	Never	Never	Never	Never	Currently	Never	Never	Never	None detected	None
211	Male	70.4417	Not Hispanic or Latino	White	50	Neither	Currently	Currently	Currently	Currently	Currently	Currently	Never	Currently	Currently	Never	Currently	Currently	None detected	None
212	Female	75.5917	Not Hispanic or Latino	White	52	Neither	Currently	Never	Never	Currently	Never	In the past	Currently	Never	Currently	Currently	Never	Currently	GBA p.L483P HET	Severe
213	Male	63.4028	Not Hispanic or Latino	White	35	Neither	Currently	Currently	Currently	Never	Never	Never	Never	Never	Never	Never	Currently	Never	None detected	None
214	Female	87.0889	Not Hispanic or Latino	White	77	Neither	Currently	Currently	Currently	Never	In the past	Currently	Currently	Currently	Currently	Never	Currently	In the past	None detected	None
215	Male	90.9306	Not Hispanic or Latino	White	75	Neither	Never	Currently	Never	Currently	Never	Never	Never	Never	Currently	Never	Never	Currently	None detected	None
216	Male	60.2444	Not Hispanic or Latino	White	44	Tremor	Currently	Never	In the past	Never	Currently	Currently	In the past	Currently	Currently	Never	Never	Never	None detected	None
217	Male	56.8861	Not Hispanic or Latino	White	33	Tremor	Currently	Currently	Never	Currently	In the past	Never	Never	Never	In the past	Never	Never	Currently	None detected	None
218	Male	78.4333	Not Hispanic or Latino	White	68	Tremor	Currently	Never	Currently	Never	Never	Currently	Never	Never	Currently	Currently	Currently	Never	None detected	None
219	Male	67.5528	Not Hispanic or Latino	White	57	Neither	Currently	Currently	Currently	Never	Currently	Currently	In the past	Currently	Currently	Never	Currently	In the past	None detected	None
220	Female	81.0222	Not Hispanic or Latino	White	58	Tremor	Never	Never	In the past	Never	Never	Never	Never	Never	Never	In the past	Never	Never	None detected	None
221	Male	67.2694	Not Hispanic or Latino	White	52	Both	Currently	Currently	Currently	Currently	Never	Never	Currently	Currently	Currently	Never	Never	Currently	None detected	None
222	Male	75.1139	Not Hispanic or Latino	White	47	Neither	In the past	Currently	Currently	Currently	In the past	Currently	Never	Never	Currently	In the past	Never	In the past	None detected	None
223	Female	66.1694	Not Hispanic or Latino	White	57	Neither	Currently	Currently	Currently	Currently	Currently	In the past	Never	In the past	Currently	Currently	Currently	Currently	GBA p.E365K HET	Variant
224	Male	89.5917	Not Hispanic or Latino	White	70	Neither	Never	Never	Never	Currently	Never	Never	In the past	Never	Currently	Never	Never	Never	None detected	None
225	Male	74.8861	Not Hispanic or Latino	White	55	Tremor	Never	Currently	Never	Currently	Never	In the past	Currently	In the past	Currently	Currently	Never	Currently	None detected	None
226	Male	73.4861	Not Hispanic or Latino	White	60	Gait	Currently	Currently	Currently	Currently	Currently	Currently	Currently	Currently	Currently	Currently	Currently	Currently	None detected	None
227	Female	74.7167	Not Hispanic or Latino	Black or African American	50	Neither	Currently	Currently	Currently	Currently	Never	Never	Currently	Currently	Currently	Currently	Currently	Currently	None detected	None
228	Male	67.375	Not Hispanic or Latino	Asian	46	Gait	Currently	Currently	Currently	Currently	In the past	Currently	Never	Currently	Currently	In the past	Currently	Currently	None detected	None
229	Male	63.0194	Not Hispanic or Latino	White	52	Gait	In the past	In the past	Currently	Never	Currently	In the past	Never	Currently	Currently	Never	Never	In the past	None detected	None
230	Female	60.9889	Not Hispanic or Latino	White	46	Tremor	In the past	Never	Never	Never	Never	Never	Never	Currently	Never	Never	Never	Currently	None detected	None
231	Female	84.2389	Not Hispanic or Latino	Black or African American	78	Neither	Never	Never	Never	Currently	Never	Currently	Currently	Currently	Currently	Currently	Currently	Currently	None detected	None
232	Female	63.1306	Not Hispanic or Latino	White	55	Gait	Currently	Currently	Currently	Never	Never	Never	Currently	Currently	Currently	Never	Currently	Currently	None detected	None
233	Male	71.1361	Not Hispanic or Latino	White	65	Tremor	Currently	Never	Currently	Never	Never	Never	Currently	Never	Never	Never	Never	Currently	None detected	None
234	Female	65.6306	Not Hispanic or Latino	White	57	Tremor	Currently	Currently	Currently	Never	Never	Never	Currently	Never	Currently	Never	Never	Never	GBA p.E365K HET	Variant
235	Female	80.9833	Not Hispanic or Latino	White	71	Neither	Currently	Currently	Currently	Never	Currently	Never	Currently	Never	Never	Never	Currently	Currently	None detected	None
236	Female	64.4722	Not Hispanic or Latino	White	49	Neither	Never	Currently	Currently	Currently	Never	Never	Never	Currently	Never	Never	Never	Currently	None detected	None
237	Female	81.4667	Not Hispanic or Latino	White	73	Tremor	Never	In the past	Never	Currently	Never	Currently	Currently	Currently	Currently	Never	Currently	Currently	None detected	None
238	Male	66.5972	Not Hispanic or Latino	White	58	Tremor	Currently	Never	In the past	Never	Never	Never	Never	Never	Never	Never	Never	Never	None detected	None
239	Male	58.6194	Not Hispanic or Latino	White	51	Neither	Currently	Currently	Never	Never	Never	Never	Never	In the past	Never	In the past	Never	Currently	None detected	None
240	Male	67.3694	Not Hispanic or Latino	White	64	Neither	Currently	Currently	Currently	Currently	Currently	Never	Currently	Never	Never	Currently	Never	Currently	None detected	None
241	Male	76.1833	Not Hispanic or Latino	White	73	Tremor	Never	Never	Currently	Never	Never	Never	Never	Never	Never	Never	Never	Currently	None detected	None
242	Male	65.05	Not Hispanic or Latino	White	53	Tremor	Never	Never	Currently	Never	Never	Never	Currently	Never	Never	Never	Never	Currently	Missing	None
243	Male	75.95	Not Hispanic or Latino	White	64	Tremor	Currently	Currently	Currently	Currently	Never	Currently	Never	Currently	Currently	Never	Currently	Currently	None detected	None
244	Male	67.1667	Not Hispanic or Latino	White	55	Both	Currently	Currently	Currently	Currently	Never	Currently	Currently	Currently	Currently	Currently	Currently	Currently	None detected	None
245	Male	76.5083	Not Hispanic or Latino	White	65	Tremor	Currently	Never	Never	Never	Never	Currently	Never	Never	Never	Never	Currently	Currently	None detected	None
246	Female	67.9472	Not Hispanic or Latino	White	60	Tremor	Never	Currently	In the past	Never	Currently	In the past	In the past	Never	Currently	Never	Never	Currently	None detected	None
247	Male	83.5889	Not Hispanic or Latino	White	79	Neither	Never	Never	Currently	Currently	Never	Currently	Never	Currently	Never	Never	Never	Never	None detected	None
248	Female	68.8306	Not Hispanic or Latino	Black or African American	59	Neither	Currently	Never	Currently	Never	Never	In the past	Currently	Never	Currently	In the past	In the past	Never	None detected	None
249	Male	75.3778	Not Hispanic or Latino	White	64	Gait	Never	Never	Never	Currently	Never	Never	Currently	Never	Currently	Currently	Currently	Currently	None detected	None
250	Male	81.9222	Not Hispanic or Latino	White	75	Gait	Never	Never	Never	Never	Never	Currently	Never	Never	Never	Never	Currently	Never	GBA p.N409S HET	Mild
251	Female	73.8944	Not Hispanic or Latino	White	67	Neither	Never	Currently	Currently	Never	Currently	Currently	Never	Currently	Currently	Never	Never	Never	None detected	None
252	Female	76.6389	Not Hispanic or Latino	White	62	Tremor	Never	Never	Currently	Never	Never	Currently	Currently	Currently	Currently	Never	Currently	Currently	None detected	None
253	Female	66.1611	Not Hispanic or Latino	White	52	Neither	Currently	Currently	Currently	Currently	Never	Never	Currently	Currently	In the past	Never	Currently	Currently	None detected	None
254	Male	63.525	Not Hispanic or Latino	White	51	Neither	Currently	Currently	Currently	Never	Never	Never	Currently	Never	Currently	Never	Never	In the past	None detected	None
255	Male	82.1778	Not Hispanic or Latino	White	62	Tremor	Currently	Never	Never	Currently	Never	Never	Currently	Never	Currently	Never	Currently	Never	None detected	None
256	Female	77.9444	Not Hispanic or Latino	White	68	Neither	Never	Currently	Never	Never	Never	Never	Currently	Currently	Currently	Never	Never	Never	None detected	None
257	Female	79.6917	Not Hispanic or Latino	White	70	Neither	Currently	Never	Never	Never	Never	Never	Never	Currently	Currently	Never	Currently	Currently	Missing	None
258	Male	59.15	Not Hispanic or Latino	White	54	Both	Currently	Currently	In the past	Never	Currently	Never	Currently	In the past	Currently	Never	Never	Currently	None detected	None
259	Female	76.1861	Not Hispanic or Latino	Black or African American	69	Tremor	Currently	Currently	Currently	Never	Currently	Currently	Currently	Currently	Never	Never	Currently	Currently	None detected	None
260	Female	80.5778	Not Hispanic or Latino	White	72	Tremor	Never	Never	Never	Currently	Never	Never	Currently	Never	Currently	Never	Currently	Currently	None detected	None
261	Male	77.6583	Not Hispanic or Latino	White	69	Both	Currently	Never	Never	Currently	Never	Never	Never	Never	Never	Never	Never	Never	None detected	None
262	Female	93.0806	Not Hispanic or Latino	Black or African American	91	Both	Currently	Currently	Never	Currently	Never	In the past	Never	Never	Currently	Currently	Currently	Currently	None detected	None
263	Male	69.5083	Not Hispanic or Latino	White	55	Neither	Never	Never	Never	Never	Never	Currently	Currently	Never	Currently	Never	Never	Never	None detected	None
264	Female	65.1667	Not Hispanic or Latino	White	58	Tremor	Never	Currently	Currently	Currently	Never	Currently	Currently	Currently	Currently	Never	Currently	Currently	None detected	None
265	Male	74.15	Not Hispanic or Latino	White	66	Tremor	Never	Currently	Never	Currently	Never	Currently	Never	Never	Currently	Currently	Currently	Currently	GBA p.T408M HET	Variant
266	Male	77.5167	Not Hispanic or Latino	White	69	Tremor	Never	Never	Never	Never	Never	Never	Never	Never	Never	Never	Never	Currently	LRRK2 p.G2019S HET	None
267	Female	58.4972	Not Hispanic or Latino	White	51	Tremor	Currently	Currently	Currently	Never	Never	Currently	Currently	Currently	Currently	Never	Currently	Never	None detected	None
268	Female	75.3222	Not Hispanic or Latino	White	69	Tremor	Never	Never	Currently	Currently	Never	Never	Currently	Never	Currently	Never	Never	Currently	None detected	None
269	Male	81.6333	Not Hispanic or Latino	White	79	Tremor	Never	Never	Currently	Currently	Currently	Never	Never	Never	Currently	Never	Never	Never	None detected	None
270	Male	71.2861	Not Hispanic or Latino	White	66	Tremor	Never	Never	Never	Currently	Never	Never	Currently	Never	Currently	Currently	Never	Currently	None detected	None
271	Female	56.8611	Not Hispanic or Latino	White	51	Tremor	Currently	Never	Currently	Never	Currently	Never	Never	Never	Never	Never	Never	Never	None detected	None
272	Female	62.7778	Not Hispanic or Latino	Black or African American	54	Both	Currently	Currently	Currently	Currently	Currently	Currently	Never	Currently	Currently	Currently	Currently	Currently	None detected	None
273	Male	64.9556	Not Hispanic or Latino	White	51	Tremor	Currently	Never	Never	Never	Never	Never	Never	Currently	Currently	Never	Never	Never	None detected	None
274	Male	64.25	Not Hispanic or Latino	White	50	Tremor	In the past	Never	In the past	Never	In the past	Never	Never	Never	Never	Never	Never	In the past	None detected	None
275	Female	33.3139	Not Hispanic or Latino	Black or African American	24	Neither	Currently	Currently	Currently	Never	In the past	Never	Never	Currently	Currently	Never	Never	Never	None detected	None
276	Male	78.5528	Not Hispanic or Latino	White	72	Gait	Currently	In the past	Never	Never	Never	Currently	Currently	Never	Never	Never	Currently	Currently	None detected	None
277	Female	74.8972	Not Hispanic or Latino	White	67	Tremor	Currently	Currently	Currently	Currently	In the past	Currently	Currently	Never	Currently	Never	Never	Currently	None detected	None
278	Male	72	Not Hispanic or Latino	White	60	Tremor	Currently	Never	Currently	Currently	Never	Never	Currently	Never	Never	Currently	Never	Never	None detected	None
279	Male	66.6333	Not Hispanic or Latino	White	47	Tremor	In the past	Never	Currently	Currently	Currently	Currently	In the past	Currently	Currently	Never	Never	Currently	None detected	None
280	Male	77.6194	Not Hispanic or Latino	White	63	Both	Never	Never	Currently	Never	Never	Never	Never	Never	Currently	Never	Never	Never	GBA p.E365K HET	Variant
281	Female	63.3917	Not Hispanic or Latino	White	59	Neither	Never	Never	Never	Never	Never	Currently	Never	Never	Never	Never	Currently	Never	GBA p.N409S HET	Mild
282	Female	72.3333	Not Hispanic or Latino	White	65	Tremor	Never	Never	Never	Currently	Never	Currently	Currently	Never	Currently	Never	Currently	Never	None detected	None
283	Male	63.9028	Hispanic or Latino	White	54	Neither	Currently	Currently	In the past	Currently	Never	Never	Currently	Currently	Currently	Never	Currently	Never	None detected	None
284	Male	79.4333	Not Hispanic or Latino	White	65	Tremor	Never	Never	Currently	Never	Currently	Currently	Currently	Currently	Currently	Currently	Currently	Currently	GBA p.T408M HET	Variant
285	Male	77.6889	Not Hispanic or Latino	White	68	Tremor	Never	Currently	Currently	Never	Never	Currently	Currently	Currently	Currently	Never	Never	Never	None detected	None
286	Male	73.3306	Not Hispanic or Latino	White	69	Gait	Currently	Never	Currently	Never	Never	In the past	In the past	Currently	Currently	Never	Currently	Never	None detected	None
287	Male	68.65	Not Hispanic or Latino	White	64	Tremor	Never	Never	Never	Never	Never	Never	Never	Never	Never	Never	Never	Currently	None detected	None
288	Female	57.1361	Not Hispanic or Latino	White	53	Both	Never	Currently	Never	Never	Never	Never	Never	Never	Currently	Never	Never	Never	LRRK2 p.G2019S HET	None
289	Male	69.7194	Not Hispanic or Latino	White	63	Tremor	Never	Never	Never	Never	Never	Never	Never	Never	Never	Never	Never	Never	None detected	None
290	Female	76.4972	Not Hispanic or Latino	Black or African American	71	Neither	Currently	Currently	Currently	Currently	Never	Currently	Currently	Currently	Currently	Currently	Currently	Currently	None detected	None
291	Male	67.2194	Not Hispanic or Latino	White	64	Gait	Currently	Currently	Never	Currently	Never	Currently	Never	Currently	Currently	Currently	Currently	Currently	GBA p.E365K HET	Variant
292	Male	80.0222	Not Hispanic or Latino	White	68	Tremor	Currently	Currently	Never	Currently	Never	Never	Never	Currently	Currently	Currently	Currently	Never	None detected	None
293	Female	65.1472	Not Hispanic or Latino	White	55	Tremor	Currently	Currently	Currently	Currently	Never	Currently	Currently	Currently	Currently	Currently	Currently	In the past	None detected	None
294	Male	80.725	Not Hispanic or Latino	White	80	Gait	Never	Currently	Never	Currently	Never	Currently	Currently	Currently	Currently	Never	Currently	Currently	None detected	None
295	Male	68.5583	Not Hispanic or Latino	White	65	Neither	Never	Currently	Currently	Currently	Never	Never	Never	Never	Currently	Never	Currently	In the past	None detected	None
296	Male	78.925	Not Hispanic or Latino	White	78	Neither	Never	In the past	Never	Currently	Never	Currently	Never	Currently	Currently	Never	Currently	Never	GBA p.E365K HET	Variant
297	Male	74.8444	Not Hispanic or Latino	White	74	Tremor	Never	Never	Never	Currently	Never	Never	Never	Currently	Currently	Never	Never	Never	None detected	None
298	Male	67.3861	Not Hispanic or Latino	White	63	Tremor	Never	Never	Currently	Currently	Never	Currently	Currently	Never	Currently	In the past	Currently	Never	None detected	None
299	Male	76.825	Not Hispanic or Latino	White	76	Tremor	Never	Never	Never	Currently	Never	Currently	Currently	Currently	Currently	Never	Currently	In the past	None detected	None
300	Female	69.6222	Not Hispanic or Latino	White	64	Neither	Never	Currently	Currently	Never	Never	In the past	Currently	Currently	Currently	Never	Never	Never	LRRK2 p.G2019S HET	None
301	Male	58.0611	Not Hispanic or Latino	White	47	Gait	Currently	Currently	Currently	Currently	Currently	Never	In the past	Currently	Currently	Currently	Never	Currently	None detected	None
302	Male	72.9083	Not Hispanic or Latino	White	69	Gait	Currently	Currently	Never	Currently	Never	In the past	Currently	Currently	Currently	Never	Never	Currently	None detected	None
303	Male	45.525	Not Hispanic or Latino	White	42	Tremor	Never	Currently	Never	Never	In the past	Currently	Never	Never	Currently	Never	Never	Never	None detected	None
304	Female	60.6833	Not Hispanic or Latino	White	50	Neither	Currently	Currently	Currently	Currently	Currently	Currently	Currently	Currently	Currently	Currently	Currently	Currently	None detected	None
305	Male	69.1667	Not Hispanic or Latino	White	59	Neither	Currently	Currently	Currently	Currently	Never	Currently	Never	In the past	Currently	Never	Currently	Never	None detected	None
306	Male	57.0278	Not Hispanic or Latino	White	54	Neither	Never	Currently	Currently	Never	Never	Never	Never	Never	Currently	Never	Never	In the past	LRRK2 p.G2019S HET	None
307	Female	71.625	Not Hispanic or Latino	White	66	Gait	Never	Never	Currently	Never	Never	Never	Never	Currently	Currently	Never	Never	Currently	None detected	None
308	Male	78.9917	Not Hispanic or Latino	White	73	Tremor	Currently	Never	Never	Currently	Never	Never	Currently	Never	Currently	Never	Currently	Currently	None detected	None
309	Male	68.9861	Not Hispanic or Latino	White	63	Tremor	Never	Never	Currently	Never	Never	Currently	Never	Currently	Currently	Never	Never	Currently	None detected	None
310	Male	67.1444	Not Hispanic or Latino	White	65	Neither	Currently	Never	Currently	Never	Never	Never	Never	In the past	In the past	Never	Never	In the past	None detected	None
311	Female	68.1556	Not Hispanic or Latino	White	66	Neither	Never	Currently	Currently	Never	Never	Never	Currently	Never	Never	Never	Never	Never	None detected	None
312	Female	75.7917	Not Hispanic or Latino	White	74	Tremor	Never	Currently	Never	Currently	Never	Currently	Never	Currently	Currently	Never	Currently	In the past	None detected	None
313	Male	60.3917	Not Hispanic or Latino	Other	51	Neither	Currently	In the past	Currently	Never	In the past	In the past	In the past	In the past	Currently	Never	In the past	Never	LRRK2 p.G2019S HET	None
314	Male	80.6194	Not Hispanic or Latino	White	60	Tremor	Currently	Currently	Currently	Currently	Never	Currently	Currently	Currently	Currently	Currently	Currently	Currently	None detected	None
315	Male	71.9417	Not Hispanic or Latino	White	64	Neither	In the past	Never	Never	Never	Never	Never	In the past	Currently	Currently	Never	Never	In the past	None detected	None
316	Male	64.3944	Not Hispanic or Latino	White	59	Tremor	Never	Never	Never	Never	Never	Never	Never	Never	Never	Never	Never	Never	None detected	None
317	Female	76.3722	Not Hispanic or Latino	White	70	Tremor	Never	Never	Never	Never	Never	Never	In the past	In the past	Currently	Never	Never	Never	None detected	None
318	Female	61.7722	Not Hispanic or Latino	White	59	Gait	Currently	Currently	Currently	Never	Never	Currently	Never	Never	Currently	Never	Currently	Currently	None detected	None
319	Male	47.7306	Not Hispanic or Latino	White	40	Neither	Currently	In the past	Currently	Never	In the past	Currently	In the past	Currently	Currently	Never	Currently	Currently	None detected	None
320	Female	72.1	Not Hispanic or Latino	White	63	Neither	Never	Never	Currently	Never	Never	Currently	Currently	Currently	Currently	Never	Currently	Currently	None detected	None
321	Male	62.7889	Not Hispanic or Latino	White	58	Tremor	Never	Never	Never	Currently	Never	Never	Never	Currently	Currently	Never	Currently	Currently	None detected	None
322	Male	68.3028	Not Hispanic or Latino	White	68	Neither	Never	Never	Currently	Never	Never	In the past	Currently	Currently	Currently	Never	Never	In the past	Missing	None
323	Female	69.0472	Not Hispanic or Latino	White	65	Neither	Never	Never	Never	Never	Never	Never	Currently	Never	Currently	Never	Currently	Currently	None detected	None
324	Female	64.3361	Not Hispanic or Latino	White	59	Tremor	In the past	Never	Currently	Currently	Never	Currently	Currently	Currently	Currently	Never	Currently	Currently	None detected	None
325	Male	58.2917	Not Hispanic or Latino	Asian	35	Tremor	Never	Never	Currently	Never	Never	Currently	Currently	Never	Never	Currently	Never	Never	None detected	None
326	Male	89.8722	Not Hispanic or Latino	White	90	Neither	Currently	Never	Never	Currently	Never	Never	Never	Never	Never	Never	Never	Never	None detected	None
327	Female	65.5611	Not Hispanic or Latino	White	62	Neither	Never	Never	Currently	Never	Never	Never	Currently	Never	In the past	Never	Never	Never	None detected	None
328	Female	64.0194	Not Hispanic or Latino	White	41	Gait	Never	Currently	Currently	In the past	In the past	Currently	In the past	In the past	Currently	In the past	Currently	Currently	None detected	None
329	Male	56.6222	Not Hispanic or Latino	White	46	Tremor	Never	Never	Never	Never	Never	Never	Never	Never	Never	Never	Currently	Never	None detected	None
330	Male	86.5194	Not Hispanic or Latino	White	81	Neither	Never	Never	Never	Never	Never	Never	Currently	Never	Currently	Never	Currently	Currently	GBA p.T408M HET	Variant
331	Female	68.6778	Not Hispanic or Latino	White	68	Both	Never	Never	Never	Currently	Never	Currently	Currently	Currently	Currently	Never	Currently	Never	None detected	None
332	Male	70.9778	Not Hispanic or Latino	White	69	Both	Never	Never	Currently	Currently	Currently	In the past	Currently	Currently	Currently	Never	Currently	Never	None detected	None
333	Female	64.6417	Not Hispanic or Latino	White	64	Neither	Never	Never	Currently	Never	Never	Currently	Currently	Currently	Currently	Never	Currently	Never	None detected	None
334	Male	73.6333	Not Hispanic or Latino	White	67	Tremor	Never	Never	Currently	Never	Never	Never	Never	Never	Never	Never	Never	Never	None detected	None
335	Male	44.2417	Not Hispanic or Latino	Asian	40	Tremor	Never	Never	Never	Never	Never	Currently	Never	Never	Currently	Never	Currently	Currently	None detected	None
336	Male	86.6083	Not Hispanic or Latino	White	79	Tremor	Never	Never	Never	Currently	Never	Never	Never	Never	Currently	Never	Currently	Currently	None detected	None
337	Female	67.9111	Not Hispanic or Latino	White	68	Tremor	Never	Never	Never	Currently	Never	Never	Never	Never	Never	Currently	Never	Never	None detected	None
338	Male	69.45	Not Hispanic or Latino	White	62	Tremor	Currently	Never	Currently	Currently	Currently	Never	Never	Never	Currently	Never	Currently	Currently	LRRK2 p.G2019S HET	None
339	Male	77.3278	Not Hispanic or Latino	White	75	Gait	Never	Never	Currently	Currently	Never	Currently	Currently	Currently	Currently	Never	Currently	Currently	None detected	None
340	Male	74.0167	Not Hispanic or Latino	White	73	Tremor	Never	Never	Never	Never	Never	Never	Never	Never	Never	Never	Never	In the past	None detected	None
341	Male	81.0056	Not Hispanic or Latino	Black or African American	76	Neither	Never	Currently	Never	Never	Currently	Never	Never	Never	Currently	Never	Currently	Currently	None detected	None
342	Female	60.2889	Not Hispanic or Latino	White	57	Both	In the past	In the past	Never	Never	Never	Never	Never	Never	Never	Never	Never	In the past	None detected	None
343	Female	72.3611	Not Hispanic or Latino	White	71	Neither	Never	Never	In the past	Never	Never	Never	Currently	Never	Currently	Never	Never	Never	None detected	None
344	Male	77.7083	Not Hispanic or Latino	White	70	Tremor	Never	Never	Currently	Never	Never	Never	Never	Never	Never	Never	Never	Currently	None detected	None
345	Female	77.4083	Not Hispanic or Latino	White	72	Neither	Currently	Never	Never	Currently	Never	Currently	Currently	Currently	Currently	Currently	Currently	Currently	None detected	None
346	Male	75.0472	Not Hispanic or Latino	White		Tremor	Never	Never	Never	Never	Never	Never	Currently	Currently	Currently	Never	Currently	Currently	None detected	None
347	Male	76.8639	Not Hispanic or Latino	White	64	Tremor	Never	Never	In the past	Never	Never	Never	Never	Currently	Currently	Never	In the past	Currently	GBA p.T408M HET	Variant
348	Male	82.7389	Not Hispanic or Latino	White	74	Neither	Currently	In the past	Never	Never	Never	Never	Currently	Currently	Currently	Currently	Currently	Currently	None detected	None
349	Male	60.8917	Not Hispanic or Latino	White	59	Both	Never	Currently	Never	Currently	Never	Currently	Currently	Currently	Currently	Never	Currently	Currently	None detected	None
350	Female	67.3028	Not Hispanic or Latino	White	66	Neither	Never	Never	Never	Never	Never	Never	Never	Never	Never	Never	Never	Never	None detected	None
351	Male	72.0667	Not Hispanic or Latino	White	64	Gait	Currently	Currently	Currently	Currently	Never	Never	Currently	Currently	Never	In the past	Never	Never	None detected	None
352	Female	30.8306	Not Hispanic or Latino	White	29	Neither	Currently	Never	Never	Never	Never	In the past	Currently	Currently	Currently	Never	Never	In the past	None detected	None
353	Male	68.3028	Not Hispanic or Latino	White	60	Neither	Currently	Currently	Currently	Currently	Never	Never	Never	Currently	Currently	Currently	Currently	Currently	None detected	None
354	Male	73.8	Not Hispanic or Latino	White	71	Neither	Never	Never	Never	Currently	Never	Currently	Currently	Currently	Currently	Never	Currently	Never	None detected	None
355	Male	61.575	Not Hispanic or Latino	Asian	60	Tremor	Never	Never	Never	Never	Never	Never	Never	Currently	Never	Never	Never	Never	None detected	None
356	Male	57.5139	Not Hispanic or Latino	White	55	Neither	Never	Never	Never	Never	Never	Never	Never	In the past	In the past	Never	In the past	Never	None detected	None
357	Male	77.6111	Not Hispanic or Latino	White	72	Neither	Never	Never	Never	Currently	Never	Never	Currently	Never	Currently	Never	Never	Currently	GBA p.T408M HET	Variant
358	Male	65.3806	Not Hispanic or Latino	White	62	Gait	Never	Never	Currently	Never	Never	Currently	Currently	Currently	Currently	Never	Currently	Never	None detected	None
359	Male	89.5694	Not Hispanic or Latino	White	89	Neither	Never	Never	Never	Never	Never	Never	Never	Never	Never	Never	Never	Never	None detected	None
360	Female	80.8028	Not Hispanic or Latino	More than one Race	78	Neither	Never	Never	Never	Never	Never	In the past	Currently	Currently	Never	Never	Currently	In the past	None detected	None
361	Female	58.5972	Not Hispanic or Latino	White	57	Both	Never	Never	Never	Never	Never	Never	Never	In the past	In the past	Never	Never	In the past	None detected	None
362	Female	56.8083	Not Hispanic or Latino	White	53	Neither	Currently	Currently	Never	Never	Never	Currently	Never	Never	Currently	Never	Currently	Never	None detected	None
363	Female	66.4694	Not Hispanic or Latino	White	64	Both	Currently	Currently	Currently	Never	Never	In the past	Never	In the past	Currently	Never	Currently	Never	None detected	None
364	Male	71.75	Not Hispanic or Latino	White	66	Tremor	Never	Never	Currently	Currently	Never	Never	Currently	Currently	Currently	Never	Currently	In the past	None detected	None
365	Male	54.7444	Not Hispanic or Latino	White	45	Neither	Currently	In the past	Currently	Currently	Never	Never	In the past	Never	In the past	Never	In the past	In the past	GBA p.T408M HET	Variant
366	Male	63.9028	Not Hispanic or Latino	White	59	Neither	Never	Never	Never	Currently	Never	Currently	Currently	Currently	Never	Never	Never	Currently	None detected	None
367	Female	60.0889	Not Hispanic or Latino	White	59	Neither	Never	Currently	Never	Never	Never	Never	Never	In the past	Never	Never	Never	Currently	None detected	None
368	Male	78.7389	Not Hispanic or Latino	White	76	Tremor	Never	Never	Never	Never	Never	Never	Currently	Never	Never	Never	Never	Currently	None detected	None
369	Male	71.8028	Not Hispanic or Latino	White	48	Neither	Never	Never	Currently	Never	Never	Currently	Currently	Currently	Currently	Never	Never	Currently	None detected	None
370	Female	60.6417	Not Hispanic or Latino	Asian	59	Neither	Never	Never	Never	Never	Never	Never	Never	Never	Never	Never	Currently	Never	None detected	None
371	Male	58.4694	Not Hispanic or Latino	White	57	Tremor	Currently	In the past	Never	Never	Currently	Currently	Currently	Currently	Currently	Never	Currently	Currently	GBA p.D448H HET	Severe
372	Male	69.6917	Not Hispanic or Latino	White	59	Tremor	Currently	Never	Currently	Never	Never	Never	Never	Currently	Never	Never	Never	Currently	None detected	None
373	Female	72.3833	Not Hispanic or Latino	White	66	Gait	Never	Never	Currently	Never	Never	Currently	Currently	Currently	Currently	Never	Currently	Currently	None detected	None
374	Female	63.575	Not Hispanic or Latino	White	60	Gait	Currently	Never	Currently	Currently	Never	Currently	Currently	Currently	Currently	Never	Currently	Currently	None detected	None
375	Male	66.1528	Not Hispanic or Latino	White	55	Neither	Currently	Currently	Currently	Currently	Currently	Never	Never	Never	Never	Never	Currently	Never	None detected	None
376	Male	66.9528	Not Hispanic or Latino	White	58	Neither	Never	Currently	Currently	Never	Never	Never	Currently	Never	Currently	Never	Never	Currently	None detected	None
377	Male	69.8944	Not Hispanic or Latino	White	66	Tremor	Never	Never	Never	Never	Never	Never	Never	Never	Never	Never	Never	Never	None detected	None
378	Male	60.6111	Not Hispanic or Latino	White	57	Neither	Never	Never	Never	Never	Never	Never	Never	Never	Never	Never	Never	Never	None detected	None
379	Male	56.675	Not Hispanic or Latino	White	56	Neither	Never	Never	Never	Never	Never	Never	Never	Never	Never	Never	Never	Never	None detected	None
380	Male	71.8611	Not Hispanic or Latino	White	71	Gait	Never	Never	Never	Currently	Never	Currently	Never	In the past	In the past	Never	Currently	Never	GBA p.T408M HET	Variant
381	Female	74.8056	Not Hispanic or Latino	White	71	Both	Never	Never	Currently	Currently	Never	Never	Currently	Never	Currently	Never	Currently	Never	None detected	None
382	Female	52.1306	Not Hispanic or Latino	White	51	Neither	Never	Never	Never	Never	Never	Never	Never	Never	Never	Never	Never	Never	None detected	None
383	Female	73.8083	Not Hispanic or Latino	White	71	Tremor	Never	Never	Never	Never	Never	Currently	In the past	Currently	Currently	Never	Currently	Never	None detected	None
384	Male	73.5556	Not Hispanic or Latino	Black or African American	70	Both	Never	Currently	Never	Currently	Never	Never	Never	Never	Currently	Never	In the past	Never	None detected	None
385	Male	70.2639	Not Hispanic or Latino	White	67	Tremor	Never	Never	Never	Never	Never	Never	Never	Never	Never	Never	Never	Never	GBA p.L483P HET	Severe
386	Male	80.5139	Not Hispanic or Latino	White	72	Tremor	Currently	Currently	Currently	Currently	Never	In the past	Currently	Currently	Currently	Never	In the past	Never	None detected	None
387	Male	46.85	Not Hispanic or Latino	White	42	Neither	Never	Never	In the past	In the past	Never	Never	Never	In the past	Never	Never	Never	Never	None detected	None
388	Male	85.8056	Not Hispanic or Latino	White	72	Neither	Currently	Never	Currently	Currently	Never	Currently	Currently	Currently	Currently	In the past	Currently	Currently	None detected	None
389	Female	72.7361	Not Hispanic or Latino	White	70	Neither	Never	Never	Never	Currently	Never	Never	Never	Never	Never	Never	Never	Never	None detected	None
390	Male	47.6306	Not Hispanic or Latino	White	39	Neither	Currently	Currently	In the past	Currently	Currently	In the past	Never	In the past	In the past	Never	In the past	Never	None detected	None
391	Male	57.4444	Not Hispanic or Latino	White	51	Neither	Never	Never	Currently	Never	Never	Never	Never	Currently	Never	Never	Never	Currently	None detected	None
392	Male	66.3861	Not Hispanic or Latino	White	59	Tremor	Never	Never	Currently	Never	Never	Never	Currently	In the past	Never	Never	Never	Currently	None detected	None
393	Male	47.1444	Not Hispanic or Latino	Unknown or Not Reported	47	Neither	Never	Never	Never	Never	Never	Never	In the past	Currently	In the past	Never	Never	Never	None detected	None
394	Female	62.4056	Not Hispanic or Latino	White	57	Tremor	Never	Never	Never	Currently	In the past	Never	In the past	Currently	Currently	Never	Never	In the past	None detected	None
395	Female	68.3583	Not Hispanic or Latino	White	68	Neither	Never	Never	Never	Never	Never	Never	Never	Currently	Never	Never	Never	Currently	None detected	None
396	Male	83.3056	Not Hispanic or Latino	White	71	Neither	Never	Never	Never	Never	Never	Never	Currently	Currently	Never	Currently	Never	Currently	GBA p.T408M HET	Variant
397	Male	86.0167	Not Hispanic or Latino	White	82	Neither	Never	Never	Never	Currently	Never	Never	Currently	Never	Currently	Never	Currently	Never	None detected	None
398	Male	83.3444	Not Hispanic or Latino	Asian	78	Gait	Never	Never	Never	Currently	Never	Currently	In the past	Never	Currently	Never	Never	Never	None detected	None
399	Male	74.3028	Not Hispanic or Latino	White	62	Tremor	Currently	Never	Currently	Currently	Never	Never	Never	Currently	Currently	In the past	In the past	Currently	None detected	None
400	Female	76.6806	Not Hispanic or Latino	White	65	Tremor	Never	In the past	Currently	Never	Never	Currently	Never	Currently	Never	Never	Currently	Currently	None detected	None
401	Male	89.0056	Not Hispanic or Latino	White	89	Neither	Never	Never	Never	Never	Never	Never	In the past	In the past	Never	In the past	Currently	In the past	None detected	None
402	Male	68.5722	Not Hispanic or Latino	White	65	Tremor	Never	Currently	Currently	Never	Never	Currently	Currently	Currently	Currently	Never	Currently	Never	None detected	None
403	Male	55.875	Not Hispanic or Latino	White	49	Tremor	Currently	Currently	Currently	Currently	Never	Never	Never	Currently	Currently	Never	Currently	Never	None detected	None
404	Male	67.7944	Not Hispanic or Latino	White	63	Neither	Currently	Never	Currently	Currently	Currently	Currently	Currently	Currently	Never	Never	Currently	Never	GBA p.N409S HET	Mild
405	Male	68.0083	Not Hispanic or Latino	White	66	Tremor	Never	Never	Never	Never	Never	Never	In the past	Never	Never	Never	Never	Currently	None detected	None
406	Female	76.8222	Not Hispanic or Latino	White	68	Tremor	Currently	Never	Currently	Never	Never	Never	Never	Currently	Currently	Never	In the past	Currently	None detected	None
407	Female	56.6778	Not Hispanic or Latino	Unknown or Not Reported	50	Tremor	In the past	In the past	Currently	Never	Currently	Currently	In the past	Currently	Currently	Never	Currently	In the past	None detected	None
408	Male	77.4611	Not Hispanic or Latino	White	67	Neither	Never	Currently	Currently	Currently	Never	In the past	Never	Currently	Currently	Never	Currently	Never	None detected	None
409	Female	68.4833	Hispanic or Latino	White	61	Neither	Never	Currently	Currently	Currently	Never	Never	Currently	Currently	Currently	Never	Currently	Currently	None detected	None
410	Male	62.3694	Not Hispanic or Latino	White	62	Tremor	Never	Never	Never	Currently	Never	Currently	Currently	Currently	Currently	Never	Currently	Never	None detected	None
411	Female	74.4556	Not Hispanic or Latino	White	71	Both	Never	Currently	Never	Never	In the past	Never	Currently	Never	Never	Never	Never	Never	None detected	None
412	Female	74.5833	Not Hispanic or Latino	White	71	Tremor	Currently	Never	Never	Never	Never	Never	Never	Never	Currently	Never	Currently	In the past	None detected	None
413	Male	76.6639	Not Hispanic or Latino	White	68	Neither	Never	Never	Never	Never	Never	Never	Currently	Never	Currently	Never	Never	Currently	None detected	None
414	Female	67.5389	Not Hispanic or Latino	White	67	Tremor	Never	Never	Never	Never	Never	Never	Never	Never	Currently	Never	Currently	Never	LRRK2 p.G2019S HET; GBA p.N409S HET	Mild
415	Male	69.7639	Not Hispanic or Latino	White	66	Tremor	Never	Never	Never	Never	Never	In the past	Never	Currently	In the past	Never	Never	In the past	None detected	None
416	Male	66.3583	Not Hispanic or Latino	White	64	Neither	Currently	Currently	Currently	Never	Currently	In the past	In the past	Never	Currently	Never	Never	Currently	None detected	None
417	Male	74.6361	Not Hispanic or Latino	White	66	Tremor	Currently	Never	Currently	Currently	Never	Currently	Never	Currently	Currently	Never	Currently	Currently	None detected	None
418	Female	49.0389	Not Hispanic or Latino	White	48	Tremor	Never	Never	Currently	Never	Never	Currently	Never	Currently	Currently	Never	Never	Never	None detected	None
419	Male	71.8917	Not Hispanic or Latino	White	68	Tremor	In the past	In the past	Currently	Currently	Never	Never	Currently	Never	Currently	Never	Never	Currently	None detected	None
420	Male	85.7806	Not Hispanic or Latino	Black or African American	81	Tremor	Currently	Never	Never	Never	Never	In the past	Never	Currently	Currently	Currently	Currently	Currently	None detected	None
421	Male	70.3611	Not Hispanic or Latino	White	64	Neither	Currently	Currently	Currently	Currently	Currently	Currently	Currently	Currently	Currently	Never	Currently	Currently	None detected	None
422	Male	68.8639	Not Hispanic or Latino	White	63	Neither	Never	Never	Currently	Currently	Never	Currently	Never	Currently	In the past	Never	Currently	Currently	GBA p.N409S HET	Mild
423	Female	61.8944	Not Hispanic or Latino	White	44	Neither	In the past	Never	Currently	Currently	Never	Currently	Never	Currently	In the past	In the past	Currently	Currently	GBA p.E365K HET	Variant
424	Male	69.6083	Not Hispanic or Latino	White	62	Tremor	Currently	Currently	Never	Never	Never	Never	Currently	Never	Currently	Never	Currently	Currently	None detected	None
425	Male	64.7444	Not Hispanic or Latino	White	56	Tremor	Currently	Currently	Currently	Never	Never	Never	Never	In the past	Currently	Never	Currently	Currently	None detected	None
426	Female	59.5	Not Hispanic or Latino	White	57	Tremor	Currently	Never	Currently	Never	Never	Never	Never	Never	Never	Never	Never	Never	None detected	None
427	Male	68.5778	Not Hispanic or Latino	White	59	Neither	Currently	Never	Never	Currently	In the past	Never	Currently	Never	Never	Never	Never	In the past	None detected	None
428	Female	65.2333	Not Hispanic or Latino	White	65	Tremor	Never	Never	Never	Never	Never	Never	Never	Never	Never	Never	Never	Never	None detected	None
429	Female	64.3833	Not Hispanic or Latino	White	62	Neither	In the past	Never	Currently	Currently	Never	Never	In the past	Never	In the past	Never	Never	Never	None detected	None
430	Male	69.5833	Not Hispanic or Latino	White	68	Neither	Never	Never	Never	Never	Never	Currently	In the past	Currently	Currently	Never	In the past	Never	None detected	None
431	Male	70.2361	Not Hispanic or Latino	White	69	Tremor	Currently	Never	Never	Never	Never	Never	Never	Never	In the past	Currently	Never	Never	None detected	None
432	Female	58.5917	Not Hispanic or Latino	White	59	Gait	Currently	Currently	Currently	Currently	Never	Currently	Currently	Currently	Currently	Currently	Currently	Currently	None detected	None
433	Male	52.4944	Not Hispanic or Latino	White	51	Tremor	Never	Never	Never	Never	Never	Never	Never	Currently	Currently	Never	Currently	Never	None detected	None
434	Female	68.0111	Not Hispanic or Latino	White	62	Gait	Currently	Never	Never	Never	Never	In the past	In the past	Currently	Currently	Never	In the past	Never	None detected	None
435	Male	66.2306	Not Hispanic or Latino	White	66	Tremor	Never	Never	Never	Never	Never	Currently	Never	Currently	Currently	Never	Currently	Never	None detected	None
436	Male	50.1083	Not Hispanic or Latino	Asian	46	Both	Currently	Never	Never	Currently	Never	Currently	Currently	Currently	Currently	Never	In the past	In the past	None detected	None
437	Female	75.6667	Not Hispanic or Latino	White	71	Gait	Currently	Currently	Currently	Currently	Never	Never	Currently	Currently	Currently	Never	Currently	Currently	None detected	None
438	Female	70.9333	Not Hispanic or Latino	White	66	Neither	Never	Never	Currently	Currently	Never	Never	Currently	Never	Currently	Never	Currently	Currently	None detected	None
439	Male	57.8917	Not Hispanic or Latino	White	57	Both	In the past	In the past	Never	Never	Never	Never	Never	Currently	Currently	Never	Never	Currently	GBA p.T408M HET	Variant
440	Male	74.6861	Not Hispanic or Latino	White	72	Tremor	Never	Never	Never	Never	Never	In the past	Never	Never	Never	Never	Currently	Currently	None detected	None
441	Female	59.5472	Not Hispanic or Latino	White	59	Neither	Never	Never	Never	Never	Never	Currently	Never	Currently	Currently	Never	Currently	Never	None detected	None
442	Female	66.9028	Not Hispanic or Latino	White	66	Tremor	Never	Never	Never	Never	Never	In the past	Never	In the past	Never	In the past	In the past	Currently	GBA p.T408M HET	Variant
443	Male	79.0667	Not Hispanic or Latino	White	70	Neither	Never	In the past	Currently	Currently	Never	Currently	Currently	Currently	Currently	Never	Currently	In the past	None detected	None
444	Male	72.3417	Not Hispanic or Latino	White	68	Tremor	Never	Never	Currently	Never	Never	Currently	Currently	Currently	Currently	Never	Currently	Never	None detected	None
445	Male	58.2583	Not Hispanic or Latino	White	53	Neither	Never	Never	Never	Never	Never	Never	In the past	Never	Never	Never	Never	In the past	GBA p.T408M HET	Variant
446	Male	58.5083	Not Hispanic or Latino	White	55	Tremor	Never	Never	Never	Currently	Never	Currently	Currently	Never	Currently	Never	Never	Never	None detected	None
447	Male	62.8139	Not Hispanic or Latino	White	59	Both	Never	Never	Never	Never	Never	Currently	Never	Currently	Currently	Never	Currently	Never	LRRK2 p.G2019S HET	None
448	Female	70.7778	Not Hispanic or Latino	White	70	Tremor	Currently	Never	Never	Currently	Currently	Currently	Currently	Currently	Currently	Never	Currently	Currently	None detected	None
449	Female	49.4667	Not Hispanic or Latino	White	46	Neither	Never	Currently	Currently	Currently	Never	In the past	Currently	Never	Currently	Never	Currently	Never	None detected	None
450	Male	37.8639	Not Hispanic or Latino	Asian	34	Neither	Never	Currently	Never	Never	Never	In the past	Currently	Currently	Currently	Never	Never	Never	None detected	None
451	Female	42.15	Not Hispanic or Latino	White	41	Tremor	Currently	Never	Never	Never	Never	In the past	Never	Currently	Never	Never	Never	Never	None detected	None
452	Male	62.5194	Not Hispanic or Latino	White	61	Neither	In the past	Never	Never	Currently	Never	In the past	In the past	In the past	In the past	Never	In the past	Currently	None detected	None
453	Male	67.2194	Not Hispanic or Latino	White	64	Neither	Never	Never	Currently	Currently	Never	In the past	Never	Currently	Currently	Never	Currently	Currently	None detected	None
454	Female	63.1278	Not Hispanic or Latino	White	55	Both	Never	Currently	Currently	Never	Never	In the past	Never	In the past	Currently	Never	In the past	Currently	GBA p.T408M HET	Variant
455	Male	59.4083	Not Hispanic or Latino	White	49	Neither	Never	Never	Never	In the past	In the past	In the past	Never	In the past	Never	In the past	In the past	In the past	None detected	None
456	Male	52.3944	Not Hispanic or Latino	Black or African American	47	Both	In the past	In the past	Currently	Currently	Currently	Currently	In the past	Never	Never	Currently	Currently	Currently	None detected	None
457	Male	64.5167	Not Hispanic or Latino	Asian	52	Tremor	Currently	Currently	Currently	Currently	Never	Currently	Currently	Currently	Currently	Never	Never	Currently	None detected	None
458	Male	84.15	Not Hispanic or Latino	White	82	Gait	Never	Never	Never	In the past	Never	Currently	In the past	Currently	In the past	Never	Never	Never	None detected	None
459	Female	50.2111	Not Hispanic or Latino	White	50	Neither	Currently	Never	Currently	Never	Never	Never	Never	In the past	Never	Never	Never	Never	None detected	None
460	Female	58.9306	Not Hispanic or Latino	White	58	Gait	Currently	Never	Currently	Never	Never	Currently	Never	Currently	Currently	Never	Never	Never	None detected	None
461	Male	78.425	Not Hispanic or Latino	White	73	Tremor	In the past	Never	Currently	Currently	Never	Never	In the past	Never	Currently	Never	Currently	Currently	None detected	None
462	Male	71.6667	Not Hispanic or Latino	White	59	Tremor	Currently	Never	Currently	Never	Never	Never	Never	Never	Never	Never	Never	Never	None detected	None
463	Female	61.2806	Not Hispanic or Latino	White	52	Tremor	In the past	In the past	Never	Never	Never	Never	In the past	Currently	Currently	Never	Currently	In the past	None detected	None
464	Male	70.0361	Not Hispanic or Latino	White	64	Tremor	Currently	Currently	Never	Never	Never	Never	Never	Never	Never	Never	Never	Currently	None detected	None
465	Female	76.4389	Not Hispanic or Latino	White	77	Tremor	Never	Never	Never	Never	Never	Never	Never	Currently	Never	Never	Never	Never	GBA p.N409S HET	Mild
466	Male	58.6389	Not Hispanic or Latino	White	57	Neither	Never	Currently	Currently	Currently	Never	Currently	Never	Currently	Currently	Never	Currently	Currently	None detected	None
467	Female	55.0111	Not Hispanic or Latino	White	54	Neither	Never	Never	Never	Never	Never	Currently	Never	Currently	Currently	Never	Never	Never	Missing	None
468	Male	79.0556	Not Hispanic or Latino	White	76	Neither	Never	Never	Currently	Currently	Never	Never	Never	Currently	Never	Never	Currently	Never	None detected	None
469	Male	76.4167	Not Hispanic or Latino	White	69	Neither	Never	Currently	Currently	Currently	Never	Never	Currently	Currently	Currently	In the past	Currently	In the past	None detected	None
470	Female	66.0861	Not Hispanic or Latino	White	64	Tremor	Never	Currently	Never	Never	Never	Never	Never	Never	Never	Never	Never	Never	None detected	None
471	Male	76.25	Not Hispanic or Latino	White	74	Both	Never	Never	Never	Never	Never	Never	Currently	Never	Currently	Never	Never	Never	None detected	None
472	Female	54.075	Not Hispanic or Latino	White	52	Tremor	Never	Currently	Never	Never	Never	Never	Never	In the past	Never	In the past	Never	Currently	None detected	None
473	Female	62.05	Not Hispanic or Latino	White	60	Both	Never	Never	Never	Never	Never	Currently	Never	Currently	Currently	Never	Currently	In the past	None detected	None
474	Male	69.5333	Not Hispanic or Latino	White	66	Neither	Never	Never	Never	Never	Never	Currently	Currently	Currently	Never	Never	Currently	In the past	None detected	None
475	Male	75.4333	Not Hispanic or Latino	White	74	Tremor	Never	Never	Never	Never	Never	Never	Currently	Never	Currently	Never	Never	Never	GBA p.N409S HET	Mild
476	Male	80.6444	Not Hispanic or Latino	White	77	Tremor	Never	Never	Never	Never	Never	Never	Never	Never	Currently	Never	Never	Currently	None detected	None
477	Female	68.1917	Not Hispanic or Latino	White	64	Tremor	Never	Never	Currently	Never	Never	Never	Never	Never	Never	Never	Never	Never	None detected	None
478	Male	62.2167	Not Hispanic or Latino	White	60	Tremor	Never	Never	Never	Never	Never	Never	Never	Never	Never	Never	Never	Never	None detected	None
479	Male	62.7306	Not Hispanic or Latino	White	62	Tremor	Never	Never	Currently	Currently	Currently	Currently	Never	Currently	Currently	Currently	Currently	Currently	None detected	None
480	Female	69.6389	Not Hispanic or Latino	White	65	Tremor	Currently	Never	Currently	Never	Never	Currently	Never	Never	Currently	Never	Currently	Currently	None detected	None
481	Female	81.9861	Not Hispanic or Latino	White	77	Neither	Never	Never	Never	Never	Never	Never	Currently	Currently	Currently	Never	Never	Never	GBA p.T408M HET	Variant
482	Male	67.4111	Not Hispanic or Latino	White	67	Tremor	Never	Never	Never	Never	Never	Never	Never	Never	Never	Never	Never	Never	None detected	None
483	Male	82.4083	Not Hispanic or Latino	White	83	Neither	Currently	Currently	Never	Currently	Never	Currently	In the past	Currently	Currently	Never	Currently	Never	None detected	None
484	Male	69.5167	Not Hispanic or Latino	White	70	Neither	Never	Never	Never	Never	Never	Never	Never	Never	Never	Never	Never	Never	LRRK2 p.G2019S HET	None
485	Female	59.9278	Not Hispanic or Latino	White	55	Both	Never	Currently	Currently	Currently	Currently	Never	In the past	Currently	Currently	Never	In the past	Never	None detected	None
486	Female	74.4583	Not Hispanic or Latino	White	71	Tremor	Currently	Never	Currently	Never	Never	Never	In the past	Never	Currently	Never	Never	In the past	GBA p.N409S HET	Mild
487	Male	84.7778	Not Hispanic or Latino	White	75	Tremor	Never	Never	Never	Currently	Never	Never	Never	Never	Currently	Never	Currently	Currently	LRRK2 p.G2019S HET	None
488	Male	62.2361	Not Hispanic or Latino	White	59	Neither	Never	Never	Never	Never	Never	Currently	Currently	Currently	Currently	Never	Never	In the past	GBA p.T408M HET	Variant
489	Male	70.0667	Not Hispanic or Latino	White	63	Neither	Never	Never	Currently	Currently	Never	Currently	Currently	In the past	Currently	Never	Currently	Currently	None detected	None
490	Male	75.1278	Not Hispanic or Latino	White	73	Neither	Currently	Never	Never	Never	Never	Never	Never	Never	Currently	Currently	Never	Never	None detected	None
491	Male	71.7472	Not Hispanic or Latino	White	70	Tremor	Never	Never	Never	Never	Never	Never	Never	Never	Never	Never	Never	In the past	None detected	None
492	Male	77.9583	Not Hispanic or Latino	White	72	Tremor	Never	Never	Never	Never	Never	Never	Never	Never	Currently	Never	Never	Currently	None detected	None
493	Male	84.7306	Not Hispanic or Latino	White	82	Tremor	Never	Never	Never	Never	Never	Never	Never	Never	Never	Never	Never	Never	None detected	None
494	Male	54.9556	Not Hispanic or Latino	White	47	Neither	Never	Never	Currently	Currently	Never	Never	Currently	In the past	Currently	Never	Never	Never	None detected	None
495	Female	73.925	Not Hispanic or Latino	White	63	Neither	Currently	Never	Currently	Never	Never	Never	Currently	In the past	Never	Never	Never	Currently	None detected	None
496	Male	73.3444	Not Hispanic or Latino	White	72	Neither	Never	Never	Never	Never	Never	Never	Never	Currently	Currently	Never	Never	Never	None detected	None
497	Male	64.8361	Not Hispanic or Latino	White	59	Neither	Currently	Never	Currently	Currently	Never	In the past	In the past	Currently	Currently	Never	Currently	Never	None detected	None
498	Female	74.2333	Not Hispanic or Latino	White	73	Neither	Never	Never	Never	Never	Never	Never	Currently	Never	Never	Never	Never	Never	LRRK2 p.G2385R HET	None
499	Male	76	Not Hispanic or Latino	White	72	Neither	Never	Never	Never	Never	Never	Currently	Never	Currently	Currently	Never	Currently	Currently	None detected	None
500	Male	79.0917	Not Hispanic or Latino	White	76	Neither	Never	Never	Currently	Never	Never	Never	Never	Never	In the past	Never	Never	Never	None detected	None
501	Female	59.9278	Not Hispanic or Latino	White	59	Both	In the past	Never	Never	In the past	Never	In the past	Currently	Currently	Currently	Never	In the past	Never	None detected	None
502	Male	75.9028	Not Hispanic or Latino	White	71	Neither	Never	Never	Never	Currently	Never	Currently	Never	Currently	Currently	Never	Currently	Currently	None detected	None
503	Male	56.3333	Not Hispanic or Latino	White	50	Tremor	Currently	Never	Currently	Never	In the past	Never	Never	Never	Never	Never	Never	Never	None detected	None
504	Female	74.5722	Not Hispanic or Latino	White	73	Gait	Never	Never	Never	Never	Never	Never	Never	Never	Currently	Never	Never	Never	None detected	None
505	Male	51.5556	Not Hispanic or Latino	White	45	Tremor	In the past	Never	In the past	Currently	In the past	Currently	Never	In the past	Never	Never	Currently	In the past	None detected	None
506	Male	68.4222	Not Hispanic or Latino	Other	65	Tremor	Never	Never	Never	Never	Never	Never	Never	Never	Never	Never	Never	Never	None detected	None
507	Male	65.1694	Not Hispanic or Latino	White	57	Tremor	Currently	Never	Currently	Currently	Never	Currently	Never	Never	Currently	Never	Currently	Currently	GBA p.R535H HET	Mild
508	Female	70.0472	Not Hispanic or Latino	White	70	Tremor	Never	Never	Never	Never	Never	Never	Never	Never	Currently	Never	Never	Never	None detected	None
509	Female	72.3639	Not Hispanic or Latino	White	66	Tremor	Currently	Never	Currently	Never	In the past	Currently	Never	Currently	Currently	Never	Currently	Never	None detected	None
510	Male	69.7556	Not Hispanic or Latino	White	69	Neither	Currently	Never	Never	Currently	Never	Never	Never	Never	Currently	Currently	Never	Currently	None detected	None
511	Female	67.5667	Not Hispanic or Latino	White	67	Both	Never	Never	Currently	Never	Never	Never	Never	In the past	Never	Never	In the past	In the past	None detected	None
512	Male	84.2306	Not Hispanic or Latino	Unknown or Not Reported	81	Tremor	Currently	Currently	Never	Never	Never	Currently	Currently	Currently	Currently	Never	Never	Never	None detected	None
513	Female	79.6722	Not Hispanic or Latino	White	75	Gait	Never	Never	Currently	Never	Never	Currently	Currently	Currently	Currently	Never	Never	Never	None detected	None
514	Male	42.6556	Hispanic or Latino	Other	36	Tremor	Currently	Currently	Currently	Never	Never	Never	Never	Never	Never	Never	Never	Never	None detected	None
515	Male	72.6833	Not Hispanic or Latino	White	65	Neither	Never	Never	Never	Never	Never	In the past	In the past	Currently	Currently	Never	Currently	Currently	None detected	None
516	Male	71.8806	Not Hispanic or Latino	White	60	Tremor	Currently	Never	Currently	Never	Currently	In the past	Currently	Missing	Currently	Never	Never	Currently	None detected	None
517	Male	68.9278	Not Hispanic or Latino	White	67	Both	Never	Never	Never	Currently	Currently	Currently	Never	Currently	Currently	Never	Never	Never	None detected	None
518	Male	53.8722	Not Hispanic or Latino	White	52	Neither	Currently	In the past	Currently	Currently	In the past	Never	Never	Never	Never	Never	Never	In the past	None detected	None
519	Male	77.2528	Not Hispanic or Latino	White	70	Tremor	Currently	Never	Never	Never	Never	Never	Currently	Never	Currently	Never	Never	Currently	None detected	None
520	Male	63.7083	Not Hispanic or Latino	White	59	Tremor	Never	Never	Currently	Currently	Never	Currently	Never	Currently	Currently	Never	Currently	Never	None detected	None
521	Male	70.0806	Not Hispanic or Latino	White	49	Gait	In the past	In the past	In the past	Never	Never	In the past	Never	Never	Currently	Never	Never	Currently	LRRK2 p.G2019S HET; GBA p.N409S HET	Mild
522	Male	73.1944	Not Hispanic or Latino	White	53	Neither	Never	In the past	Never	Never	Never	In the past	In the past	In the past	Currently	Never	Never	Never	None detected	None
523	Female	61.3944	Not Hispanic or Latino	White	59	Neither	In the past	Currently	Currently	Never	Never	In the past	Currently	Currently	Currently	Never	Currently	Currently	GBA p.E365K HET	Variant
524	Male	58.55	Not Hispanic or Latino	White	57	Neither	Currently	Never	Never	Never	Never	Currently	Never	Currently	Currently	Never	Never	Currently	None detected	None
525	Female	77.2222	Not Hispanic or Latino	White	75	Neither	Never	Never	Never	Never	Never	Never	Never	Never	Currently	Never	Never	Never	None detected	None
526	Female	69.9111	Not Hispanic or Latino	White	70	Neither	Never	Never	Never	Never	Never	Never	In the past	Never	Never	Never	Never	Never	None detected	None
527	Male	65.8472	Not Hispanic or Latino	White	62	Gait	Currently	Never	Never	Never	Never	Never	Never	Currently	Never	Never	Never	In the past	None detected	None
528	Male	76.625	Not Hispanic or Latino	White	67	Tremor	Currently	Never	Never	Never	Never	Never	In the past	Never	Currently	Never	Never	Currently	None detected	None
529	Male	57.325	Not Hispanic or Latino	White	49	Neither	Currently	Currently	Currently	Currently	Never	Currently	Never	Currently	Currently	Never	Currently	Currently	None detected	None
530	Male	64.5889	Not Hispanic or Latino	White	55	Tremor	Never	Never	Never	Never	Never	Never	In the past	Currently	Currently	Never	Never	Currently	None detected	None
531	Female	81.1861	Not Hispanic or Latino	White	78	Neither	Currently	Never	Never	Never	Never	In the past	Currently	Currently	Currently	Never	Never	Never	None detected	None
532	Female	70.8417	Not Hispanic or Latino	White	69	Neither	Never	Never	Never	Currently	Never	Currently	Never	Never	Currently	Never	Currently	Currently	None detected	None
533	Male	55.0639	Not Hispanic or Latino	White	51	Both	Currently	Never	Never	Currently	Never	Never	Never	Never	Currently	Never	Never	Never	None detected	None
534	Female	71.1056	Not Hispanic or Latino	White	70	Neither	Currently	Never	Never	Never	Never	Never	Never	Currently	Never	Never	Never	Never	None detected	None
535	Male	58.0306	Not Hispanic or Latino	White	53	Neither	Never	In the past	Currently	Never	Never	Never	Currently	Never	Never	Never	Never	Never	None detected	None
536	Male	68.975	Not Hispanic or Latino	White	67	Tremor	Never	Never	Never	Never	Never	Never	Never	In the past	In the past	Never	Currently	Never	None detected	None
537	Male	67.9639	Not Hispanic or Latino	White	64	Neither	Currently	Never	Never	Never	Never	Currently	Currently	Never	Never	Never	Never	Currently	None detected	None
538	Male	72.5083	Not Hispanic or Latino	White	53	Tremor	Never	Currently	Never	Never	Never	Currently	Currently	Currently	Currently	Currently	Currently	In the past	None detected	None
539	Male	68.8444	Not Hispanic or Latino	White	67	Tremor	In the past	Never	Never	Currently	Never	In the past	Currently	In the past	Currently	Never	Currently	Currently	GBA p.E365K HET	Variant
540	Male	51.1917	Not Hispanic or Latino	Asian	43	Neither	Currently	Currently	Currently	Never	Never	Never	Currently	Never	Currently	Never	Currently	Never	None detected	None
541	Male	72.6222	Not Hispanic or Latino	White	70	Neither	Never	Never	Never	Never	Never	Currently	Currently	Currently	Currently	Currently	Currently	Currently	None detected	None
542	Male	69.5667	Not Hispanic or Latino	White	64	Neither	Currently	Currently	Currently	Never	In the past	Currently	In the past	Currently	Currently	Never	Currently	Currently	None detected	None
543	Female	66.7083	Not Hispanic or Latino	White	64	Gait	Never	Never	Never	Never	Never	Currently	Never	Currently	Currently	Never	Currently	Never	None detected	None
544	Male	69.2389	Not Hispanic or Latino	White	60	Tremor	Currently	Currently	Currently	Never	Never	Currently	Never	Currently	Currently	Never	Currently	Never	None detected	None
545	Male	49.3139	Not Hispanic or Latino	White	45	Tremor	Currently	Currently	Currently	Never	Never	Currently	Currently	Currently	Currently	Never	Never	Currently	None detected	None
546	Male	80.7361	Not Hispanic or Latino	White	76	Tremor	Never	Never	Never	Currently	Never	Never	Currently	Currently	Currently	Never	Currently	Currently	None detected	None
547	Male	68.5722	Not Hispanic or Latino	White	67	Tremor	Never	Never	Never	Never	Never	Never	Never	Never	In the past	Never	Never	Currently	GBA p.T408M HET	Variant
548	Female	60.9528	Not Hispanic or Latino	White		Neither	Never	Never	Never	Never	Never	In the past	In the past	In the past	Currently	Never	Never	Never	GBA p.N409S HET	Mild
549	Male	63.5778	Not Hispanic or Latino	White	57	Neither	Never	Currently	Currently	Currently	Never	Never	Currently	Currently	Currently	Never	Currently	Currently	None detected	None
550	Female	68.7639	Not Hispanic or Latino	White	66	Neither	In the past	Never	Currently	Never	Never	Currently	Never	Never	Currently	Never	Currently	Never	None detected	None
551	Female	89.0528	Not Hispanic or Latino	White	88	Both	Currently	Never	Never	Currently	Never	Currently	Never	Currently	Currently	Never	Never	Never	GBA c.115+1G>A HET	Severe
552	Male	74.55	Not Hispanic or Latino	White	73	Neither	Never	Never	Never	Currently	Currently	Never	Currently	Never	Currently	Never	Never	Never	None detected	None
553	Male	83.5806	Not Hispanic or Latino	White	79	Neither	Never	Never	Never	Never	Never	Never	Never	Never	Never	Never	Never	Never	None detected	None
554	Male	84.0444	Not Hispanic or Latino	White	81	Neither	Never	Never	Never	Never	Never	Never	Never	Never	Currently	Never	Currently	Never	None detected	None
555	Male	53.25	Not Hispanic or Latino	White	47	Neither	Currently	Currently	Currently	Never	Never	In the past	Never	In the past	In the past	Never	Never	Currently	GBA p.T408M HET	Variant
556	Male	71.4417	Not Hispanic or Latino	White	69	Tremor	Never	Never	Currently	Never	Never	Never	In the past	Never	Never	Never	Never	Never	None detected	None
557	Male	55.45	Not Hispanic or Latino	White	52	Gait	Currently	Currently	Never	Never	Never	Currently	Currently	Never	Currently	Never	Currently	Currently	None detected	None
558	Male	66.325	Not Hispanic or Latino	White	63	Tremor	Never	Never	Never	Currently	Never	Never	Never	Never	Currently	Never	Currently	Never	None detected	None
559	Male	53.0694	Not Hispanic or Latino	White	48	Tremor	Never	Never	Never	Currently	Currently	Currently	Never	In the past	Never	Never	Never	Currently	None detected	None
560	Male	81.375	Not Hispanic or Latino	White	80	Gait	Never	Never	Never	In the past	Never	In the past	Never	Currently	Currently	Never	Currently	In the past	None detected	None
561	Male	65.8306	Not Hispanic or Latino	White	65	Both	Currently	Currently	Currently	Currently	Never	Never	Currently	Never	Currently	Never	Never	In the past	GBA p.E365K HET	Variant
562	Female	69.5639	Not Hispanic or Latino	White	66	Neither	Never	Never	Currently	Never	Never	Never	Never	Currently	Never	Never	Never	Never	None detected	None
563	Male	87.375	Not Hispanic or Latino	White	85	Neither	Currently	Never	Never	Currently	Never	Currently	Currently	Currently	Currently	Never	Currently	Currently	None detected	None
564	Female	66.6722	Not Hispanic or Latino	White	63	Neither	Never	Never	Never	Never	Never	Never	Never	Currently	Currently	Never	Never	Never	None detected	None
565	Female	64.5361	Not Hispanic or Latino	White	63	Neither	Never	Never	Never	Never	Never	Never	Never	Never	Never	Never	Never	Never	None detected	None
566	Male	74.2639	Not Hispanic or Latino	White	71	Neither	Never	Never	Never	Never	Never	Never	Never	Currently	Currently	Never	Currently	Never	None detected	None
567	Female	62.1583	Not Hispanic or Latino	Asian	55	Neither	Never	Never	Never	Never	Never	Never	Currently	Never	Never	Never	Never	Currently	None detected	None
568	Female	73.1361	Not Hispanic or Latino	White		Neither	Missing	Missing	Missing	Missing	Missing	Missing	Missing	Missing	Missing	Missing	Missing	Missing	GBA p.N409S HET	Mild
569	Male	52.1861	Not Hispanic or Latino	White	47	Tremor	Currently	Currently	Currently	Currently	Never	Currently	In the past	Currently	Currently	Currently	Currently	Currently	None detected	None
570	Male	59.9167	Not Hispanic or Latino	White	46	Tremor	Currently	Currently	Currently	Currently	Never	Never	In the past	Never	In the past	Never	Never	In the past	GBA p.N409S HET	Mild
571	Male	64.5917	Not Hispanic or Latino	White	59	Neither	Never	Never	Currently	Currently	Never	Currently	Currently	Currently	Currently	Never	Currently	Currently	None detected	None
572	Female	69.9972	Not Hispanic or Latino	White	63	Tremor	Currently	Currently	Never	Never	Never	Currently	Never	Currently	Currently	Never	Currently	Currently	None detected	None
573	Male	63.3972	Not Hispanic or Latino	White	53	Tremor	Currently	Currently	Currently	Currently	Never	In the past	Never	Currently	Currently	Never	Currently	Currently	None detected	None
574	Male	75.4278	Not Hispanic or Latino	White	65	Neither	Never	Never	Never	Currently	Never	Never	Never	Never	Currently	Never	Currently	Never	None detected	None
575	Male	65.4639	Not Hispanic or Latino	White	64	Gait	Never	Never	Never	Never	Never	Never	Currently	Never	Currently	Never	Never	Currently	None detected	None
576	Male	62.7639	Not Hispanic or Latino	White	57	Neither	Never	Never	Never	Currently	Never	Never	Never	Never	Currently	Never	Currently	Currently	None detected	None
577	Male	57.7	Not Hispanic or Latino	White		Neither	Never	Never	Never	Never	Never	Never	Never	Currently	Currently	Never	Never	Currently	None detected	None
578	Male	65.6	Not Hispanic or Latino	White	46	Tremor	Never	Currently	Currently	Currently	Currently	Never	Never	Currently	Never	In the past	Never	Currently	None detected	None
579	Male	63.925	Not Hispanic or Latino	White	59	Both	Never	Never	Currently	Never	Currently	In the past	Never	Currently	Currently	Never	Never	Currently	None detected	None
580	Female	83.9722	Not Hispanic or Latino	White	81	Neither	Never	Never	Never	Currently	Never	In the past	Currently	Never	Currently	Currently	Never	Currently	Missing	None
581	Male	80.2194	Not Hispanic or Latino	White	76	Neither	Never	Never	Never	Currently	Never	Currently	Currently	Currently	Currently	Never	Currently	Currently	None detected	None
582	Male	66.1917	Not Hispanic or Latino	White	51	Neither	Currently	Never	Currently	Currently	Never	In the past	Never	Currently	Currently	Currently	Currently	Currently	GBA p.T408M HET	Variant
583	Female	80.8556	Not Hispanic or Latino	White	73	Neither	Currently	Currently	Never	Never	Currently	Currently	Currently	Never	Currently	Never	Currently	In the past	None detected	None
584	Male	58.4778	Not Hispanic or Latino	White	57	Neither	Never	Never	Never	Never	Never	Never	Never	Never	Never	Never	Never	Never	None detected	None
585	Male	62.9417	Not Hispanic or Latino	White	58	Neither	Never	Never	Never	Never	Never	In the past	In the past	Never	Currently	Never	Never	Currently	None detected	None
586	Female	77.3611	Not Hispanic or Latino	White	73	Tremor	Never	Never	Never	Currently	Never	Currently	Currently	Currently	Currently	Currently	Currently	Currently	None detected	None
587	Female	74.0111	Not Hispanic or Latino	White	55	Neither	Currently	Currently	Never	Currently	Never	Currently	Never	Currently	Currently	In the past	Currently	Currently	None detected	None
588	Male	80.8333	Not Hispanic or Latino	White	77	Neither	In the past	Never	In the past	Currently	Never	Never	Currently	Never	Never	Never	Never	Never	None detected	None
589	Male	52.1611	Not Hispanic or Latino	White	52	Neither	Currently	In the past	Never	Currently	Never	Never	Never	Never	Currently	Never	Never	Currently	None detected	None
590	Female	70.2167	Not Hispanic or Latino	Asian	56	Neither	Currently	Currently	Currently	Never	Never	Never	Never	Currently	Currently	Never	Never	Never	LRRK2 p.G2385R HET	None
591	Female	58.0083	Not Hispanic or Latino	White	54	Gait	Currently	Never	Currently	Currently	Never	Never	Never	Never	Currently	Never	Never	In the past	None detected	None
592	Male	76.1194	Not Hispanic or Latino	White	69	Tremor	Never	Currently	Currently	Currently	Currently	Never	Never	Never	Never	Never	Never	Currently	None detected	None
593	Male	76.6028	Not Hispanic or Latino	White	74	Gait	Never	Currently	Currently	Currently	Never	Never	Never	Never	Currently	Never	Currently	Never	Missing	None
594	Male	70.8167	Not Hispanic or Latino	White	63	Tremor	Never	Never	Never	Currently	Never	Currently	Currently	Never	Currently	Never	Currently	Never	None detected	None
595	Male	70.7472	Not Hispanic or Latino	White	52	Neither	Currently	Never	Currently	Currently	Currently	Never	In the past	Currently	Currently	Currently	Currently	In the past	None detected	None
596	Male	60.2583	Not Hispanic or Latino	White	54	Tremor	Never	Never	Never	Never	Never	Never	Never	Never	Never	Never	Never	Never	None detected	None
597	Male	68.2528	Not Hispanic or Latino	White	64	Neither	Never	Currently	Never	Never	Never	Never	Never	Never	Currently	Never	Never	Never	None detected	None
598	Male	70.7	Not Hispanic or Latino	White	59	Neither	Never	Never	Currently	Currently	Never	Currently	Never	Currently	Currently	Currently	Never	Currently	None detected	None
599	Female	74.3583	Not Hispanic or Latino	White	67	Tremor	In the past	Currently	Currently	Currently	Currently	Never	Currently	Currently	Currently	Never	Never	Currently	None detected	None
600	Male	74.1139	Hispanic or Latino	More than one Race	69	Tremor	Never	Never	Never	Never	Never	Currently	Never	Currently	Never	Never	Currently	Never	None detected	None
601	Male	65.375	Not Hispanic or Latino	White	62	Tremor	Currently	Never	Currently	Currently	Never	Currently	Never	Currently	Currently	Never	Currently	In the past	None detected	None
602	Female	51.2944	Not Hispanic or Latino	Asian	49	Neither	Never	Never	Never	Never	Never	Never	Currently	Never	Never	Never	Never	Currently	None detected	None
603	Male	68.8778	Not Hispanic or Latino	Asian	65	Tremor	Never	Never	Currently	Currently	Never	In the past	Currently	Currently	Currently	Never	Currently	Never	None detected	None
604	Male	64.5667	Not Hispanic or Latino	White	63	Neither	Never	Never	Never	Currently	Currently	Currently	Never	Currently	Currently	Never	Currently	Currently	None detected	None
605	Female	84.4639	Not Hispanic or Latino	White	50	Neither	In the past	Never	Currently	Currently	Never	Currently	Never	Currently	Currently	Currently	Currently	Currently	None detected	None
606	Female	68.6694	Not Hispanic or Latino	White	65	Neither	Currently	Never	Never	Never	Never	Currently	Never	Currently	Currently	Never	Currently	Currently	None detected	None
607	Male	57.6639	Not Hispanic or Latino	White	51	Neither	Never	Currently	Currently	Currently	Never	Currently	Currently	Currently	Currently	Never	Never	In the past	None detected	None
608	Male	52.3167	Not Hispanic or Latino	White	49	Neither	Never	Never	Currently	Currently	Never	Currently	Never	Currently	Currently	Never	Currently	In the past	GBA p.L483P HET	Severe
609	Male	70.925	Not Hispanic or Latino	White	70	Neither	Never	Never	Never	Currently	Never	Currently	Currently	Currently	Currently	Never	Currently	Never	None detected	None
610	Male	73.7861	Not Hispanic or Latino	White	73	Neither	Never	Never	Never	Never	Never	Never	Currently	Never	Never	Never	Never	Currently	None detected	None
611	Female	79.5806	Not Hispanic or Latino	White	79	Neither	Never	Currently	Never	Never	Never	Currently	Never	Currently	Currently	Never	Currently	Never	GBA p.E365K HET	Variant
612	Female	67.4944	Not Hispanic or Latino	White	60	Neither	Currently	Currently	In the past	Never	Never	Currently	Never	Never	Currently	Never	Currently	Never	None detected	None
613	Female	68.3167	Not Hispanic or Latino	White	67	Neither	Never	Never	Never	Never	Never	Never	Never	Never	Never	Never	Never	Never	None detected	None
614	Male	73.6972	Not Hispanic or Latino	White	57	Tremor	Currently	Currently	Never	Currently	Never	Currently	Currently	Currently	Currently	Currently	Currently	Never	None detected	None
615	Male	78.4722	Hispanic or Latino	White	75	Neither	Never	Never	Never	Currently	Currently	Never	Currently	Never	Currently	Never	Never	Currently	None detected	None
616	Male	47.9056	Not Hispanic or Latino	White	47	Tremor	Never	Currently	Never	Never	Never	Never	Never	Currently	In the past	Never	Never	Never	None detected	None
617	Male	65.9889	Not Hispanic or Latino	White	62	Tremor	Never	Currently	Currently	Never	Never	Currently	Currently	Currently	Currently	Never	Currently	Currently	None detected	None
618	Male	65.7056	Not Hispanic or Latino	White	50	Neither	In the past	Currently	In the past	Never	Never	Never	Never	Never	Currently	Never	Never	Currently	None detected	None
619	Male	67.9389	Not Hispanic or Latino	White	67	Gait	Never	Never	Currently	Never	Never	Never	Never	Currently	Currently	Never	Currently	Never	GBA p.E365K HET	Variant
620	Male	67.1694	Not Hispanic or Latino	White	64	Gait	Never	Never	Currently	Currently	Never	Never	Currently	Never	Currently	Never	Never	Currently	Missing	None
621	Male	69.5556	Not Hispanic or Latino	White	56	Tremor	Currently	Never	In the past	Currently	In the past	Never	In the past	Currently	Never	In the past	Never	In the past	None detected	None
622	Male	77.9417	Not Hispanic or Latino	White	74	Tremor	Never	Never	Never	Currently	Never	Currently	Currently	Currently	Currently	Currently	Currently	Currently	None detected	None
623	Male	63.9444	Not Hispanic or Latino	White	60	Tremor	Currently	In the past	Never	Currently	In the past	Currently	Currently	Currently	Currently	Never	Currently	Currently	None detected	None
624	Male	55.5944	Not Hispanic or Latino	White	55	Gait	Never	Currently	Never	Currently	Currently	Currently	Never	Currently	Currently	Never	Currently	In the past	None detected	None
625	Female	69.4389	Not Hispanic or Latino	White	64	Tremor	Never	Never	Currently	Currently	Never	Never	Never	Currently	Currently	Never	Never	Never	None detected	None
626	Female	68.3	Not Hispanic or Latino	White	67	Both	Never	Never	Never	Never	Never	Never	Never	Never	Never	In the past	Never	Currently	None detected	None
627	Male	72.8833	Not Hispanic or Latino	White	63	Neither	Never	Never	Currently	Never	Never	Never	Currently	Currently	Currently	Never	Currently	In the past	None detected	None
628	Female	63.7861	Not Hispanic or Latino	White	60	Gait	Never	Currently	Currently	Never	Never	Currently	Never	Currently	Currently	Never	Currently	Currently	None detected	None
629	Female	72.5889	Not Hispanic or Latino	White	69	Neither	Never	Never	Currently	Never	Never	Never	Never	Never	Currently	Never	Never	Currently	None detected	None
630	Female	66.2083	Not Hispanic or Latino	White	63	Neither	Never	Never	Never	Never	Never	Never	Currently	Never	Currently	Never	Never	Currently	None detected	None
631	Male	74.25	Not Hispanic or Latino	White	72	Tremor	Never	Currently	In the past	Currently	Never	Currently	Never	Currently	Currently	Never	Currently	Currently	None detected	None
632	Male	74.05	Not Hispanic or Latino	White	53	Tremor	Currently	Never	Currently	Never	Currently	Never	Never	Currently	Currently	Never	Currently	Never	None detected	None
633	Male	66.1778	Not Hispanic or Latino	White	62	Tremor	Never	Currently	Currently	Currently	Never	Currently	Currently	Currently	Currently	In the past	Never	Currently	None detected	None
634	Male	74.9528	Not Hispanic or Latino	White	72	Gait	Never	Currently	Currently	Currently	Never	Currently	Currently	Currently	Currently	Currently	Currently	Currently	None detected	None
635	Male	53.4111	Not Hispanic or Latino	More than one Race	43	Neither	Currently	Currently	Never	Currently	Never	Currently	Currently	Currently	Currently	Currently	Never	In the past	None detected	None
636	Female	70.0694	Not Hispanic or Latino	Asian	64	Tremor	Never	Never	Currently	Never	Never	Never	Currently	Currently	Currently	Never	Never	Never	None detected	None
637	Female	72.125	Not Hispanic or Latino	White	58	Neither	Currently	Currently	Never	Never	Never	Never	Never	Never	Never	Currently	Currently	Currently	None detected	None
638	Female	64.9444	Not Hispanic or Latino	White	64	Neither	Never	Never	Never	Never	Never	Never	Never	Never	Never	Never	Never	Never	None detected	None
639	Female	66.5417	Not Hispanic or Latino	White	65	Tremor	Never	Never	Never	Never	Never	Currently	Never	Currently	Currently	Never	Currently	Currently	None detected	None
640	Female	77.1639	Not Hispanic or Latino	White	76	Neither	Never	Never	Never	Never	Never	Currently	Currently	Currently	Currently	Never	Never	Never	None detected	None
641	Male	61.1583	Not Hispanic or Latino	White	47	Neither	Currently	Never	Currently	Currently	Currently	Currently	Never	Never	Currently	Currently	Currently	Currently	None detected	None
642	Male	77.4472	Not Hispanic or Latino	White	71	Tremor	Never	Never	Currently	Never	Never	Never	Never	Never	Never	Never	Never	Never	LRRK2 p.G2019S HET	None
643	Male	75.6806	Not Hispanic or Latino	White	65	Tremor	Currently	Currently	Currently	Currently	Never	Never	Currently	Currently	Currently	Never	Never	Never	None detected	None
644	Male	65.6639	Not Hispanic or Latino	White	59	Tremor	Never	Currently	Never	Currently	Never	Currently	Currently	Currently	Currently	In the past	Never	Currently	None detected	None
645	Female	68.525	Not Hispanic or Latino	White	66	Gait	Never	Never	Never	Never	Never	Never	Never	Never	Never	Never	Never	Currently	None detected	None
646	Male	78.9639	Not Hispanic or Latino	White	73	Neither	Currently	Currently	Currently	Currently	In the past	Currently	Currently	Currently	Currently	Never	Currently	Currently	None detected	None
647	Male	65.9056	Not Hispanic or Latino	White	61	Tremor	Never	Currently	Never	Currently	Never	Never	Never	Never	Currently	Never	Currently	In the past	None detected	None
648	Male	72.5111	Not Hispanic or Latino	Asian	67	Neither	Currently	Currently	Currently	Never	Never	Currently	Currently	Currently	Currently	Never	Currently	Currently	None detected	None
649	Male	63.35	Not Hispanic or Latino	White	63	Tremor	Never	Never	Currently	Never	Never	In the past	Never	Currently	Currently	Never	Currently	Currently	None detected	None
650	Male	63.4722	Not Hispanic or Latino	White	62	Tremor	Never	Never	Currently	Currently	Never	Never	Currently	Currently	Currently	Never	Never	Never	None detected	None
651	Female	58.325	Not Hispanic or Latino	White	58	Gait	Currently	Never	Never	Never	Never	Currently	Currently	Currently	Currently	In the past	Currently	Currently	GBA p.L483P HET	Severe
652	Male	77.4778	Not Hispanic or Latino	White	75	Tremor	Never	Never	Currently	Currently	Never	Currently	Currently	Never	Currently	Never	Currently	Currently	None detected	None
653	Male	77.6278	Not Hispanic or Latino	White	76	Tremor	Never	Never	Never	Currently	Never	Never	Currently	Currently	Currently	Currently	Never	Currently	None detected	None
654	Male	45.1528	Not Hispanic or Latino	White	40	Tremor	Currently	Never	Currently	Currently	Currently	Never	Never	Currently	Currently	Never	Never	Never	None detected	None
655	Male	72.0361	Not Hispanic or Latino	White	67	Tremor	Never	Never	Currently	Currently	Never	In the past	Currently	Never	Currently	Currently	Currently	Currently	None detected	None
656	Male	87.1694	Not Hispanic or Latino	White	84	Neither	Never	Never	Never	Never	Never	Never	Never	Never	Never	Never	Never	Never	None detected	None
657	Female	75.6917	Not Hispanic or Latino	White	70	Tremor	Currently	Never	Never	Currently	Never	Currently	Currently	Currently	Currently	In the past	Never	Currently	None detected	None
658	Female	71.6583	Not Hispanic or Latino	White	72	Neither	Never	Never	Never	Never	Never	Never	Never	In the past	In the past	Never	Never	Never	None detected	None
659	Female	84.6667	Not Hispanic or Latino	White	85	Neither	Never	Never	Never	Currently	Never	Never	Never	Never	Currently	Never	Never	Never	None detected	None
660	Female	78.1889	Not Hispanic or Latino	Black or African American	76	Neither	Never	Currently	Currently	Currently	Never	Currently	Currently	Never	Currently	Currently	Currently	Currently	None detected	None
661	Male	70.9528	Not Hispanic or Latino	White	68	Tremor	Currently	Currently	Never	Currently	Never	Currently	Currently	Currently	Currently	Never	Currently	Currently	None detected	None
662	Female	55.8833	Not Hispanic or Latino	White	54	Tremor	Never	Never	Never	Never	Never	Currently	Currently	Never	Currently	Never	Currently	In the past	None detected	None
663	Male	56.1972	Not Hispanic or Latino	White	50	Neither	Currently	Currently	In the past	Never	Currently	Currently	Currently	Currently	Currently	Never	Never	Currently	None detected	None
664	Male	66.6722	Not Hispanic or Latino	White	62	Tremor	Never	Never	Never	Currently	Currently	Never	Never	Never	Never	Never	Never	Never	None detected	None
665	Male	75.9639	Not Hispanic or Latino	White	66	Neither	Never	Never	Never	Never	Never	Never	Never	Never	Currently	Never	Never	Never	None detected	None
666	Male	60.0417	Not Hispanic or Latino	White	57	Tremor	Never	Never	Never	Never	Never	Never	Never	Never	Currently	Never	Never	Never	None detected	None
667	Male	75.2111	Not Hispanic or Latino	White	75	Tremor	Currently	Never	Never	Never	Never	Never	Never	Never	Never	Never	Never	Never	None detected	None
668	Female	66.6222	Not Hispanic or Latino	Asian	61	Neither	Never	Currently	Never	Never	Never	Currently	Currently	Currently	Currently	Never	Never	Never	None detected	None
669	Male	85.7528	Not Hispanic or Latino	White	79	Neither	In the past	Never	Never	Currently	Never	Never	Never	Never	Currently	Never	Never	Never	GBA p.T408M HET	Variant
670	Male	58.6611	Not Hispanic or Latino	White	56	Neither	Never	Never	Never	Never	Never	Never	Never	Never	Currently	Never	Never	Never	GBA p.E365K HET	Variant
671	Male	70.5556	Not Hispanic or Latino	Black or African American	65	Neither	Never	Never	Never	Never	Never	Never	Never	Never	Never	Never	Currently	Never	None detected	None
672	Female	82.6389	Not Hispanic or Latino	Black or African American	82	Tremor	Currently	In the past	Currently	Currently	Never	Never	Currently	Never	Currently	Never	Currently	Never	None detected	None
673	Male	55.4139	Not Hispanic or Latino	Black or African American	49	Tremor	Currently	Never	Currently	Never	Never	Never	Never	Never	Never	Never	Never	Never	None detected	None
674	Female	74.7306	Not Hispanic or Latino	White	74	Neither	Currently	Currently	Currently	Currently	Never	Currently	Currently	Currently	Currently	In the past	Currently	Currently	None detected	None
675	Female	78.5417	Not Hispanic or Latino	White	71	Neither	Currently	Currently	Currently	Currently	Never	Currently	In the past	Currently	Currently	In the past	Currently	Never	GBA p.T408M HET	Variant
676	Male	60.8194	Not Hispanic or Latino	White	61	Tremor	Never	Currently	Currently	Never	Never	Never	Never	Never	Currently	Never	Never	In the past	GBA p.E365K HET	Variant
677	Male	58.6111	Not Hispanic or Latino	Black or African American	52	Neither	Currently	Currently	Never	Currently	Never	Never	Never	Currently	Never	Never	Never	Currently	None detected	None
678	Male	61.5833	Not Hispanic or Latino	White	51	Neither	Currently	Never	Never	Never	Currently	Never	Currently	In the past	Currently	Never	Never	Currently	None detected	None
679	Male	75.6389	Not Hispanic or Latino	White	69	Tremor	Never	Never	Currently	Currently	Never	Never	Never	In the past	Currently	Never	Never	Never	None detected	None
680	Female	79.8417	Not Hispanic or Latino	White	74	Neither	Never	Never	Never	Currently	Never	Never	Never	Never	Never	Never	Never	In the past	None detected	None
681	Male	60.9306	Not Hispanic or Latino	White	44	Neither	Currently	Currently	Currently	Currently	Never	Never	Currently	Currently	Currently	Never	Never	Currently	None detected	None
682	Male	74.25	Not Hispanic or Latino	White	64	Neither	Never	In the past	Currently	Currently	Never	Currently	Never	Currently	Currently	Never	Currently	Never	None detected	None
683	Male	74.7444	Not Hispanic or Latino	White	66	Neither	Never	Never	Never	Currently	Never	Currently	In the past	Currently	Currently	Never	Currently	Never	None detected	None
684	Male	67.6472	Not Hispanic or Latino	Black or African American	64	Neither	Never	Never	Never	Never	Never	Never	Never	Never	Never	Never	Never	Currently	None detected	None
685	Male	71.1472	Not Hispanic or Latino	White	71	Neither	Currently	Never	Never	Never	Never	Never	Never	Never	Currently	Never	Never	Never	None detected	None
686	Female	59.0806	Not Hispanic or Latino	White	50	Neither	Currently	Never	Currently	Currently	Never	Never	Never	Never	Currently	Never	Currently	Never	None detected	None
687	Female	77.4056	Hispanic or Latino	White	72	Neither	Never	In the past	Currently	Never	Never	Never	Currently	Never	Never	Never	Never	Never	None detected	None
688	Male	68.4861	Not Hispanic or Latino	White	65	Tremor	Never	Never	Never	Never	Never	Never	Never	Never	Never	Never	Never	Never	None detected	None
689	Female	76.2389	Not Hispanic or Latino	Asian	66	Neither	Currently	Currently	Currently	Currently	Never	Currently	Currently	Currently	Currently	Never	Currently	Currently	None detected	None
690	Male	73.4361	Not Hispanic or Latino	White	69	Gait	Never	Currently	Never	Currently	Never	Never	Never	Never	Currently	Never	Never	Currently	None detected	None
691	Male	81.2167	Not Hispanic or Latino	White	80	Gait	Never	Currently	Never	Never	Never	Never	Never	Never	Currently	Currently	Never	Never	Missing	None
692	Female	77.625	Not Hispanic or Latino	White	72	Tremor	Never	Currently	Never	Never	Never	Currently	Currently	Never	Currently	Never	Never	In the past	None detected	None
693	Female	49.4639	Not Hispanic or Latino	White	48	Tremor	Never	Currently	Never	Never	Never	Never	Never	Never	Never	Never	Never	Never	None detected	None
694	Male	64.0028	Not Hispanic or Latino	White	64	Tremor	Never	Currently	Currently	Currently	Never	Currently	Currently	Currently	Currently	Never	Currently	Currently	None detected	None
695	Male	79.7639	Not Hispanic or Latino	White	77	Tremor	Never	Never	Never	Never	Never	Never	Never	Never	Currently	Never	Never	Never	None detected	None
696	Male	73.6583	Not Hispanic or Latino	White	67	Neither	Never	Never	Currently	Never	Never	Currently	Currently	Currently	Currently	Never	Currently	Currently	None detected	None
697	Male	78.35	Not Hispanic or Latino	Black or African American	73	Tremor	Never	Never	Never	Currently	Never	Never	Never	Currently	Never	Never	Never	Currently	None detected	None
698	Male	68.4583	Not Hispanic or Latino	White	65	Tremor	Never	In the past	Never	Currently	Never	Currently	Never	In the past	Never	Never	Never	Currently	None detected	None
699	Male	66.1417	Not Hispanic or Latino	White	64	Tremor	Never	Never	Never	Currently	Never	Never	Never	Never	Currently	Never	Never	Currently	None detected	None
700	Male	79.2611	Not Hispanic or Latino	White	75	Tremor	Never	Currently	Never	Currently	Never	Never	Never	Currently	Currently	Never	Never	Never	None detected	None
701	Female	54.75	Not Hispanic or Latino	White	55	Tremor	Never	Currently	Never	Never	Never	Never	Never	Never	Currently	Never	Never	Never	None detected	None
702	Male	58.2	Not Hispanic or Latino	White	53	Tremor	Currently	Currently	Currently	Never	Never	Never	Currently	Never	Currently	Never	Never	Currently	None detected	None
703	Male	70.0528	Not Hispanic or Latino	White	69	Tremor	Never	Never	Currently	Never	Never	Never	Never	Never	Never	Never	Never	Never	None detected	None
704	Female	49.2944	Not Hispanic or Latino	White	46	Tremor	Never	Currently	Currently	Never	Never	Currently	Never	Currently	Never	Never	Never	Never	None detected	None
705	Male	75.6667	Not Hispanic or Latino	White	74	Tremor	Never	Never	Currently	Never	Never	Never	Never	Never	Currently	Never	Never	Never	None detected	None
706	Male	66.3556	Not Hispanic or Latino	White	65	Neither	Currently	Currently	Currently	Currently	In the past	Never	Never	Never	Never	Never	Currently	Never	None detected	None
707	Male	67.2167	Not Hispanic or Latino	White	76	Neither	Currently	Never	Currently	Currently	In the past	Currently	Never	Currently	Currently	Never	Currently	Currently	None detected	None
708	Male	82.175	Not Hispanic or Latino	White	57	Neither	Currently	Currently	Never	Currently	Currently	Currently	Never	Currently	Currently	Currently	Currently	Currently	None detected	None
709	Female	63.1667	Not Hispanic or Latino	White	72	Tremor	Never	In the past	Never	Never	Never	Never	Never	Never	Currently	Never	Never	Never	None detected	None
710	Female	72.2306	Not Hispanic or Latino	White	67	Neither	In the past	Currently	Currently	Never	Never	Never	Never	Never	Currently	Never	Never	Currently	None detected	None
711	Male	74.3	Not Hispanic or Latino	White	73	Neither	Never	Never	Currently	Never	Never	Currently	Currently	Currently	Currently	Never	Never	Currently	GBA p.N409S HET	Mild
712	Male	76.9583	Not Hispanic or Latino	White	73	Gait	Never	Never	Never	Never	Never	Never	Currently	Currently	Currently	Never	Currently	Never	None detected	None
713	Female	62.7722	Not Hispanic or Latino	White	61	Neither	Never	Never	Never	Currently	Never	Never	Never	Never	Currently	Never	Never	Never	None detected	None
714	Female	76.8444	Not Hispanic or Latino	White	73	Both	Never	Currently	Never	Currently	Never	Currently	Currently	Currently	Currently	Never	Never	Never	None detected	None
715	Male	63.2583	Not Hispanic or Latino	White	63	Tremor	Never	Never	Never	Never	Never	Currently	Never	Currently	Currently	Never	Currently	Currently	None detected	None
716	Male	72.8139	Unknown or Not Reported	Black or African American	71	Tremor	Never	Never	Never	Currently	Never	Never	Never	Never	Never	Never	Never	Currently	None detected	None
717	Male	69.3861	Not Hispanic or Latino	White	69	Tremor	Never	Never	Currently	Never	Never	Currently	Never	Never	Never	Never	Never	In the past	None detected	None
718	Female	72.675	Not Hispanic or Latino	White	72	Gait	Never	Never	Never	Never	Never	Currently	Never	Currently	Currently	Never	Never	Currently	GBA p.E365K HET	Variant
719	Male	70.9389	Not Hispanic or Latino	White	69	Neither	Never	Never	Currently	Currently	Never	Currently	In the past	Never	Currently	Currently	Never	Currently	None detected	None
720	Female	57.8806	Not Hispanic or Latino	White	52	Tremor	In the past	Currently	Currently	Currently	Never	Never	Currently	Never	Currently	Never	Currently	Currently	None detected	None
721	Male	67.1806	Not Hispanic or Latino	Black or African American	61	Tremor	In the past	Never	Currently	Never	Never	Currently	Never	Never	Never	Never	Never	Currently	None detected	None
722	Male	56.675	Not Hispanic or Latino	White	50	Neither	Currently	Currently	Currently	Never	Never	Currently	Currently	Never	Currently	Never	Currently	Never	None detected	None
723	Male	78.5194	Not Hispanic or Latino	White	74	Tremor	Never	Never	Never	Never	Never	Never	Never	Never	Currently	Never	Currently	Never	GBA p.N409S HET	Mild
724	Male	77.4944	Not Hispanic or Latino	Asian	75	Neither	Never	Never	Never	Never	Never	Currently	In the past	Never	Currently	Never	Currently	Never	None detected	None
725	Male	58.3972	Not Hispanic or Latino	White	55	Tremor	Never	Never	Never	Currently	Never	Never	Currently	Never	Currently	Currently	Never	Currently	None detected	None
726	Female	73.2806	Not Hispanic or Latino	White	70	Neither	Missing	Missing	Missing	Missing	Missing	Missing	Missing	Missing	Missing	Missing	Missing	Missing	GBA p.N409S HET	Mild
727	Female	77.2556	Not Hispanic or Latino	White	76	Both	Currently	Currently	Currently	Currently	Never	Currently	Never	Currently	Currently	Currently	Currently	Never	None detected	None
728	Male	69.325	Not Hispanic or Latino	White	64	Tremor	Never	Never	Never	Never	Never	Currently	Never	Currently	Never	Currently	Currently	Never	None detected	None
729	Female	52.8444	Not Hispanic or Latino	White	45	Tremor	Never	Currently	Currently	Currently	Currently	Currently	Currently	In the past	Currently	Never	Currently	Currently	None detected	None
730	Female	67.3472	Not Hispanic or Latino	White	66	Neither	Never	Never	Never	Never	Never	Never	Currently	Currently	Currently	Never	Never	Never	None detected	None
731	Female	83.6556	Not Hispanic or Latino	White	78	Gait	Never	Currently	Never	Currently	Never	Currently	Currently	Currently	Currently	Never	Currently	Currently	None detected	None
732	Male	75.7194	Not Hispanic or Latino	Black or African American	55	Gait	Currently	Currently	Currently	Never	Never	Never	Never	Never	Currently	Never	Never	Currently	None detected	None
733	Male	65.425	Not Hispanic or Latino	White	57	Tremor	In the past	Currently	Currently	Currently	Never	Currently	Currently	Currently	Currently	Never	Currently	Currently	None detected	None
734	Male	62.0611	Hispanic or Latino	Black or African American	61	Tremor	Never	Currently	Never	Currently	Currently	Currently	Currently	Currently	Never	Currently	Never	Currently	None detected	None
735	Female	71.0944	Not Hispanic or Latino	White	62	Tremor	Never	Never	Never	Never	Never	Never	Never	Currently	Currently	Never	Never	In the past	None detected	None
736	Male	74.8222	Not Hispanic or Latino	White	72	Tremor	Currently	Currently	Currently	Never	Never	Currently	Currently	Currently	Currently	Never	Never	Never	Missing	None
737	Male	88.0806	Not Hispanic or Latino	White	72	Tremor	Never	Never	Currently	Currently	Never	Currently	Never	Currently	Currently	Never	Currently	Currently	None detected	None
738	Male	42.175	Not Hispanic or Latino	White	41	Neither	Currently	In the past	Currently	Never	Never	Never	In the past	Never	Never	Never	Currently	Never	None detected	None
739	Female	84.875	Not Hispanic or Latino	White	76	Neither	Never	Never	Never	Currently	Never	Never	Currently	Currently	Currently	In the past	Never	In the past	Missing	None
740	Male	75.5	Not Hispanic or Latino	White	72	Tremor	Currently	Currently	Never	Currently	Never	Currently	Never	Currently	Currently	Never	Currently	Never	None detected	None
741	Male	72.1917	Not Hispanic or Latino	Black or African American	60	Neither	Currently	Never	Currently	Never	Never	Never	Currently	Never	Never	Never	Currently	Currently	None detected	None
742	Male	73.575	Not Hispanic or Latino	White	67	Tremor	Never	Never	Currently	Currently	Never	Never	Never	Never	Currently	Never	Never	Currently	None detected	None
743	Female	83.5	Hispanic or Latino	More than one Race	50	Gait	Currently	Currently	Currently	Currently	Never	Currently	Currently	Currently	Currently	Currently	Currently	Currently	GBA p.E365K HET	Variant
744	Female	59.8694	Not Hispanic or Latino	White	58	Both	Currently	Currently	Currently	Never	Never	Currently	Never	Currently	Currently	Currently	Currently	Currently	None detected	None
745	Male	77.3917	Not Hispanic or Latino	White	71	Both	Never	Never	Never	In the past	Never	Never	Currently	Never	Currently	Never	Never	Currently	None detected	None
746	Female	69.5722	Not Hispanic or Latino	White	69	Tremor	Never	Currently	Never	Never	Never	Never	Never	Currently	Currently	Never	Never	In the past	None detected	None
747	Male	68.6111	Not Hispanic or Latino	White	64	Neither	Never	Never	Currently	Currently	Never	Never	Currently	Currently	Currently	Never	Never	Currently	None detected	None
748	Male	78.8167	Not Hispanic or Latino	White	68	Neither	Never	Never	Currently	Currently	In the past	Never	Currently	Never	Currently	In the past	Never	Never	None detected	None
749	Male	78.5889	Not Hispanic or Latino	White	75	Neither	Never	Currently	Never	Currently	Never	Currently	Currently	Currently	Currently	Currently	Currently	Currently	None detected	None
750	Female	73.8833	Not Hispanic or Latino	White	61	Gait	Currently	Never	Currently	Currently	Never	Currently	Currently	Currently	Currently	In the past	Never	Never	None detected	None
751	Female	81.4778	Not Hispanic or Latino	White	77	Tremor	Never	Currently	Never	Currently	Never	In the past	Currently	In the past	Currently	Never	Currently	In the past	None detected	None
752	Male	71.8083	Not Hispanic or Latino	White	63	Neither	Currently	Never	Never	Currently	Never	Currently	Currently	Currently	Currently	Never	Currently	Currently	None detected	None
753	Male	74.1472	Not Hispanic or Latino	White	72	Tremor	Never	In the past	Currently	Currently	Never	Never	Never	Never	Never	Never	Currently	In the past	None detected	None
754	Female	66.6583	Not Hispanic or Latino	Black or African American	65	Gait	Never	Never	Never	Currently	Currently	Never	Never	Never	Never	In the past	Never	Never	None detected	None
755	Male	71.0389	Not Hispanic or Latino	White	69	Neither	Never	Never	Never	In the past	Currently	Currently	Never	In the past	Currently	Never	Never	In the past	GBA p.E365K HET	Variant
756	Female	60.0028	Not Hispanic or Latino	White	55	Both	Currently	Currently	Currently	Never	Never	Currently	Never	Currently	Currently	Never	Never	Never	None detected	None
757	Female	66.4	Not Hispanic or Latino	White	66	Tremor	Never	Never	Never	Currently	Never	Currently	Never	Currently	Currently	Never	Currently	Currently	None detected	None
758	Male	70.2611	Not Hispanic or Latino	Asian	68	Neither	Never	Never	Never	Never	Never	Never	Never	Never	Currently	Never	Never	Never	None detected	None
759	Female	64.4528	Not Hispanic or Latino	White	64	Tremor	Currently	Currently	Currently	Never	Currently	Currently	Currently	Currently	Currently	Never	Never	Currently	None detected	None
760	Female	60.2917	Not Hispanic or Latino	White	60	Tremor	Never	In the past	Never	Never	Never	Never	Never	Never	Currently	Never	Never	Never	None detected	None
761	Male	48.275	Not Hispanic or Latino	White	48	Tremor	Never	Currently	Never	Never	Never	Never	Never	Never	Currently	Never	Never	Never	None detected	None
762	Male	56.8306	Not Hispanic or Latino	White	57	Tremor	Never	Currently	Never	Never	Never	Never	Currently	Currently	Never	Never	Never	Never	None detected	None
763	Male	71.1528	Not Hispanic or Latino	White	69	Tremor	Never	Never	Currently	Never	Never	Currently	Currently	Currently	Currently	In the past	Currently	Currently	None detected	None
764	Female	68.7833	Not Hispanic or Latino	White	64	Neither	Never	Currently	Currently	Currently	Never	Currently	Currently	Currently	Currently	Currently	Currently	Currently	GBA p.T408M HET	Variant
765	Male	67.375	Not Hispanic or Latino	White	65	Neither	Never	Currently	Currently	Currently	Never	Currently	Currently	Currently	Currently	Currently	Currently	Currently	None detected	None
766	Female	80.1806	Not Hispanic or Latino	White	77	Tremor	Never	Currently	Never	Never	Never	Never	Never	Never	Never	Never	Never	Currently	None detected	None
767	Male	71.4444	Not Hispanic or Latino	White	66	Neither	Currently	Never	Currently	Never	Never	Never	Never	Never	Currently	Never	Never	Currently	None detected	None
768	Male	61.5778	Not Hispanic or Latino	White	57	Neither	Never	Currently	Never	Currently	Never	Currently	Currently	Never	Currently	Currently	Currently	Currently	None detected	None
769	Male	73.5556	Not Hispanic or Latino	White	70	Neither	In the past	Never	Never	Currently	Currently	Currently	Never	Currently	Never	Never	Currently	Currently	None detected	None
770	Male	84.0361	Not Hispanic or Latino	White	80	Neither	Never	Never	Never	Never	Never	Never	Currently	Never	Currently	Never	Currently	Never	Missing	None
771	Male	57.6083	Not Hispanic or Latino	White	56	Neither	Never	Never	Never	Currently	Never	Never	Currently	Currently	Never	Never	Never	Currently	None detected	None
772	Female	69.4361	Not Hispanic or Latino	White	68	Tremor	Never	Never	Never	Never	Never	Never	Never	In the past	Never	Never	Never	Never	None detected	None
773	Male	65.5694	Not Hispanic or Latino	Black or African American	63	Tremor	Never	Never	Currently	Never	Never	In the past	Currently	Currently	Currently	Currently	Currently	Currently	None detected	None
774	Male	68.5444	Not Hispanic or Latino	White	62	Neither	Never	Currently	Currently	Never	Never	Never	Never	Currently	Currently	Never	Never	Currently	None detected	None
775	Male	73.3611	Not Hispanic or Latino	White	72	Both	Never	Currently	Never	Currently	Never	Never	Never	Never	Never	Never	Never	In the past	None detected	None
776	Female	66.8972	Not Hispanic or Latino	White	67	Tremor	Never	Never	Currently	Never	Never	Currently	Never	Currently	Currently	Never	Currently	Currently	None detected	None
777	Female	70.8944	Not Hispanic or Latino	White	69	Tremor	Never	Never	Currently	Currently	Never	In the past	Never	Currently	Currently	Never	Never	Never	None detected	None
778	Female	32.6167	Hispanic or Latino	White	31	Tremor	Never	In the past	Never	Never	Never	Currently	Never	Currently	Currently	Never	Never	Currently	None detected	None
779	Female	68.2972	Not Hispanic or Latino	White	65	Tremor	Currently	In the past	Currently	Currently	Currently	Currently	Currently	Currently	Currently	Never	Currently	In the past	None detected	None
780	Male	55.6694	Not Hispanic or Latino	White	54	Neither	Never	Never	Never	Currently	Never	Never	Currently	Never	Currently	Never	Never	Never	LRRK2 p.G2019S HET	None
781	Male	63.3306	Not Hispanic or Latino	White	57	Neither	Currently	Never	Never	Currently	Never	Currently	Never	Never	Currently	Currently	Never	Currently	GBA p.T408M HOM	Variant
782	Male	57.7694	Not Hispanic or Latino	White	56	Tremor	Never	Never	In the past	Currently	Never	Currently	Currently	Currently	Currently	Never	Currently	Currently	None detected	None
783	Male	64.9694	Not Hispanic or Latino	White	64	Neither	Never	Never	Never	Currently	Never	Never	Currently	Currently	Currently	Never	Never	Currently	None detected	None
784	Male	63.0472	Not Hispanic or Latino	White	62	Tremor	Never	In the past	Currently	Never	Never	Currently	Currently	Currently	Currently	Never	Currently	In the past	None detected	None
785	Female	75.8778	Not Hispanic or Latino	White	67	Tremor	Currently	Never	Never	Currently	Never	Currently	Currently	Never	Currently	Never	Currently	Currently	None detected	None
786	Male	86.025	Not Hispanic or Latino	White	72	Tremor	Never	Currently	Never	Currently	Never	Never	Never	Never	Currently	Currently	Never	Currently	None detected	None
787	Male	55.3361	Not Hispanic or Latino	White	53	Tremor	Never	Currently	Never	Never	Never	Currently	Never	Currently	Never	Never	Never	Currently	None detected	None
788	Male	50.1778	Not Hispanic or Latino	White	35	Neither	In the past	Currently	Currently	Never	Currently	Never	In the past	Currently	Currently	Never	Currently	Currently	None detected	None
789	Male	72.3444	Not Hispanic or Latino	White	65	Neither	Currently	Currently	Currently	Never	Currently	Never	Currently	Never	Currently	Currently	Never	Currently	None detected	None
790	Male	79.85	Not Hispanic or Latino	White	71	Neither	Never	In the past	Currently	Currently	Never	Currently	Currently	In the past	Currently	Never	Currently	Never	None detected	None
791	Male	71.0861	Not Hispanic or Latino	White	64	Tremor	Currently	Never	Never	Never	Never	Never	Never	Never	Never	Never	Never	Never	GBA p.E365K HET	Variant
792	Male	58.3667	Not Hispanic or Latino	White	56	Tremor	Never	Never	Never	Never	In the past	Currently	Never	Never	In the past	Never	Currently	Currently	None detected	None
793	Male	65.4111	Not Hispanic or Latino	White	60	Tremor	Never	Never	Currently	Currently	Never	Never	Never	Currently	Currently	Never	Never	In the past	None detected	None
794	Male	58.6611	Not Hispanic or Latino	Black or African American	56	Neither	Never	Never	Never	Never	Never	Currently	In the past	Currently	Never	Never	Never	Never	None detected	None
795	Male	68.2972	Not Hispanic or Latino	White	61	Gait	Never	Never	Never	Never	Never	Never	Never	Never	Currently	Never	Never	Never	None detected	None
796	Male	76.5056	Not Hispanic or Latino	White	72	Tremor	Never	Currently	Never	Never	Never	Never	Never	Never	Never	Never	Never	Currently	None detected	None
797	Female	66.6972	Hispanic or Latino	White	60	Tremor	Never	Never	Never	Currently	Never	Never	Never	Never	Currently	Currently	Never	Currently	None detected	None
798	Female	57.6861	Not Hispanic or Latino	White	57	Tremor	Never	Currently	Currently	Never	Never	Never	Never	Currently	Currently	Never	Never	Never	GBA p.E365K HET	Variant
799	Male	72.3722	Not Hispanic or Latino	White	71	Tremor	Never	Never	Never	Never	Never	Never	Never	Never	Never	Never	Never	Currently	None detected	None
800	Female	55.7306	Not Hispanic or Latino	Black or African American	53	Gait	Never	Never	Currently	Currently	Never	Currently	Currently	Currently	Currently	In the past	Currently	Currently	GBA p.L483P HET	Severe
801	Male	71.4861	Not Hispanic or Latino	White	65	Tremor	Currently	Currently	Currently	Currently	Currently	Currently	Currently	Currently	Currently	In the past	Currently	Currently	GBA p.T408M HET	Variant
802	Female	69.7333	Not Hispanic or Latino	White	67	Tremor	Never	Never	Never	Never	Currently	Never	Never	Currently	Never	Never	Currently	Never	None detected	None
803	Male	61.475	Not Hispanic or Latino	White	56	Tremor	Never	Currently	Never	Currently	In the past	Never	Never	Currently	Currently	Never	Never	Currently	None detected	None
804	Female	62.9806	Not Hispanic or Latino	White	58	Tremor	Never	Never	Currently	Never	Never	Never	Never	Never	Never	Never	Never	Never	None detected	None
805	Male	66.6889	Not Hispanic or Latino	White	59	Tremor	Currently	Currently	Currently	Never	Never	Currently	Never	Never	Currently	Never	Currently	Currently	None detected	None
806	Male	64.0444	Not Hispanic or Latino	White	59	Gait	Never	Never	Currently	Currently	Never	Never	Currently	Currently	Currently	Never	Currently	Never	None detected	None
807	Male	74.8833	Not Hispanic or Latino	White	70	Tremor	Never	Never	Never	Currently	Never	Currently	Currently	Currently	Never	Currently	Currently	Currently	None detected	None
808	Female	69.4083	Not Hispanic or Latino	White	68	Neither	Never	Never	Currently	In the past	Currently	Currently	Currently	Currently	Currently	Never	Currently	Currently	None detected	None
809	Female	70.7639	Not Hispanic or Latino	White	64	Tremor	Never	Currently	Currently	Currently	Never	Currently	Never	Currently	Currently	Never	Currently	Currently	None detected	None
810	Male	76.5306	Not Hispanic or Latino	White	75	Gait	Never	Never	Never	Currently	Never	Never	Currently	Never	Never	Currently	Never	Currently	None detected	None
811	Female	72.3889	Hispanic or Latino	White	70	Tremor	Never	Currently	Currently	Never	Never	Never	Never	In the past	Never	Never	Never	Never	None detected	None
812	Male	55.6028	Not Hispanic or Latino	White	55	Gait	Currently	Currently	Currently	Never	Never	In the past	Currently	In the past	Currently	Never	Currently	Never	None detected	None
813	Female	79.3389	Not Hispanic or Latino	White	76	Tremor	Never	Never	Never	Never	Never	Currently	Never	Currently	Currently	Never	Never	Currently	None detected	None
814	Male	46.2278	Not Hispanic or Latino	White	44	Both	Never	Currently	Currently	Currently	Never	Currently	Currently	In the past	Currently	Never	Currently	Never	GBA p.N409S HET	Mild
815	Female	57.1083	Not Hispanic or Latino	White	49	Tremor	Currently	Currently	Never	Never	Never	Currently	Currently	Currently	Currently	Never	Currently	Currently	GBA p.E365K HET	Variant
816	Male	79.9	Not Hispanic or Latino	White	72	Both	Currently	Never	Never	Currently	Never	Never	In the past	Never	Never	Never	Never	Never	None detected	None
817	Male	57.6806	Not Hispanic or Latino	White	54	Tremor	Never	Never	Never	Never	Never	Never	Never	Never	Never	Never	Never	In the past	None detected	None
818	Female	69.2472	Not Hispanic or Latino	White	63	Gait	Currently	Currently	Currently	Never	Never	Currently	Currently	Never	Currently	Never	Currently	In the past	GBA p.E365K HET	Variant
819	Male	70.2611	Not Hispanic or Latino	White	68	Neither	Never	Never	Currently	Never	Never	Currently	Never	Currently	Never	Never	Never	Never	None detected	None
820	Male	65.6028	Not Hispanic or Latino	White	62	Both	Never	Never	Never	Never	Never	Currently	Never	Never	Currently	Never	Currently	Currently	None detected	None
821	Female	61.7694	Not Hispanic or Latino	White	60	Tremor	Never	Never	Never	Never	Never	Never	In the past	Never	Never	Never	Never	Currently	None detected	None
822	Female	74.5222	Not Hispanic or Latino	White	70	Gait	Never	Never	Never	Currently	Never	Never	Currently	Currently	Currently	Never	Currently	Never	None detected	None
823	Male	78.0972	Not Hispanic or Latino	White	78	Tremor	Never	Never	Never	Never	Never	Never	Never	Never	Never	Never	Never	Never	None detected	None
824	Male	68.9278	Not Hispanic or Latino	White	67	Neither	Never	Never	Never	Never	Never	Never	Never	Currently	Currently	Never	Never	Never	None detected	None
825	Female	69.5611	Not Hispanic or Latino	White	63	Tremor	Never	In the past	Never	Currently	Never	In the past	Currently	Currently	Currently	Never	Never	Never	None detected	None
826	Female	77.6	Not Hispanic or Latino	White	76	Tremor	Never	Never	Never	Currently	Never	Currently	In the past	Currently	Currently	Never	Currently	Never	None detected	None
827	Female	79.6556	Not Hispanic or Latino	White	69	Tremor	Never	Currently	Currently	Never	Never	Never	Never	Currently	Currently	Never	Never	Never	None detected	None
828	Male	71.825	Not Hispanic or Latino	White	63	Neither	Currently	Currently	Never	Currently	Currently	Currently	Currently	Currently	Currently	Currently	Currently	Currently	Missing	None
829	Female	56.7806	Not Hispanic or Latino	White	54	Tremor	Never	Currently	Currently	Never	Never	Never	Never	Currently	Never	Never	Never	Never	GBA p.E365K HET	Variant
830	Male	83.8167	Not Hispanic or Latino	White	72	Tremor	Never	Currently	Currently	Never	Never	Never	In the past	In the past	Currently	Never	Never	Currently	None detected	None
831	Male	57.2472	Not Hispanic or Latino	White	57	Both	Never	Never	Never	Never	Never	Never	Never	Currently	Never	Never	Never	Never	None detected	None
832	Female	94.2944	Not Hispanic or Latino	White	90	Tremor	Never	Never	Never	Currently	Never	Currently	Currently	Currently	Currently	In the past	Currently	Currently	None detected	None
833	Female	75.6806	Not Hispanic or Latino	White	72	Tremor	Currently	Never	Currently	Currently	Never	Currently	Never	Never	Currently	Currently	Currently	Never	None detected	None
834	Female	83.9167	Not Hispanic or Latino	Asian	73	Gait	In the past	Never	Currently	Currently	Never	Currently	In the past	Currently	Currently	Never	Currently	Never	None detected	None
835	Male	72.5833	Not Hispanic or Latino	White	69	Tremor	Never	Currently	Never	Never	Never	Never	In the past	In the past	Currently	Never	Never	Currently	GBA p.E365K HET	Variant
836	Male	76.5861	Not Hispanic or Latino	White	67	Tremor	Never	Never	Never	Never	Never	In the past	Never	In the past	Currently	In the past	Currently	Never	None detected	None
837	Male	75.7028	Not Hispanic or Latino	White	68	Tremor	Never	Currently	Never	Never	Never	Never	Never	Never	Never	Never	Never	Currently	None detected	None
838	Female	66.2972	Not Hispanic or Latino	White	66	Neither	Never	Currently	Currently	In the past	Never	In the past	Currently	In the past	Currently	In the past	Currently	Currently	Missing	None
839	Female	66.4389	Not Hispanic or Latino	White	61	Neither	Currently	Currently	Never	Never	Never	Currently	Never	Currently	Currently	Never	Currently	Never	GBA p.T408M HET	Variant
840	Male	73.0833	Not Hispanic or Latino	White	52	Tremor	Currently	Never	Currently	Currently	Never	Never	Never	Never	Never	Never	Never	Currently	None detected	None
841	Male	73.5778	Not Hispanic or Latino	White	69	Gait	Never	Never	Currently	Never	Never	Currently	Currently	Currently	Currently	Never	Never	Currently	None detected	None
842	Male	57.3278	Not Hispanic or Latino	White	55	Tremor	Never	Currently	Currently	Currently	Never	Currently	Currently	Currently	Currently	Currently	Currently	Never	None detected	None
843	Male	78.0583	Not Hispanic or Latino	White	61	Gait	Currently	Currently	Currently	Currently	Never	Never	Currently	Never	Currently	Currently	Never	Currently	None detected	None
844	Male	78.0389	Not Hispanic or Latino	White	73	Gait	Never	Never	Never	Never	Never	Never	Never	Currently	Currently	Never	Never	Currently	None detected	None
845	Female	92.2333	Not Hispanic or Latino	White	92	Neither	Never	Currently	Currently	Never	Never	Currently	Never	Currently	Currently	Never	Currently	Currently	None detected	None
846	Male	70.5	Not Hispanic or Latino	White	66	Gait	Never	Never	Never	Never	Never	Never	Never	Never	Never	Never	Currently	Currently	None detected	None
847	Male	77.325	Not Hispanic or Latino	White	68	Tremor	Never	In the past	Currently	Never	Never	Never	Never	Never	Never	Never	Never	Currently	None detected	None
848	Female	66.025	Not Hispanic or Latino	White	53	Neither	Currently	Currently	Currently	Never	Currently	Never	In the past	Currently	Currently	Never	Never	Currently	None detected	None
849	Female	83.7861	Not Hispanic or Latino	White	83	Gait	Currently	Currently	Currently	Never	Never	Never	Currently	In the past	Currently	Never	Never	Currently	None detected	None
850	Male	64.6056	Not Hispanic or Latino	White	62	Tremor	Never	Never	Never	Currently	Currently	Currently	Currently	Currently	Currently	Currently	Currently	Currently	None detected	None
851	Male	86.2361	Not Hispanic or Latino	Asian	75	Tremor	Currently	Currently	Currently	Never	Never	Currently	Currently	Currently	Currently	In the past	Currently	Currently	None detected	None
852	Female	61.8056	Not Hispanic or Latino	White	59	Tremor	Currently	Currently	Currently	Never	Never	In the past	Currently	In the past	Currently	Never	In the past	Never	LRRK2 p.G2019S HET	None
853	Male	78.7944	Not Hispanic or Latino	White	75	Gait	Never	Never	Currently	Currently	Never	Currently	Never	Currently	Currently	Currently	Currently	Currently	None detected	None
854	Male	65.8444	Not Hispanic or Latino	White	59	Neither	In the past	Never	Currently	Never	Never	Never	Currently	Never	Currently	Never	Never	Never	None detected	None
855	Male	72.8278	Not Hispanic or Latino	White	68	Gait	Never	Currently	Never	Currently	Never	Never	Never	Never	Currently	Never	Never	Currently	None detected	None
856	Male	64.0583	Not Hispanic or Latino	White	61	Tremor	Currently	Currently	Currently	Currently	Currently	Never	Never	Currently	Never	Never	Never	Never	None detected	None
857	Male	76.7944	Not Hispanic or Latino	White	72	Tremor	Never	Currently	Currently	Currently	Never	Currently	Currently	Never	Currently	Never	Currently	In the past	None detected	None
858	Male	73.5972	Not Hispanic or Latino	White	69	Tremor	Currently	Never	Never	Currently	Never	In the past	In the past	In the past	Currently	Never	Never	Currently	GBA p.E365K HET	Variant
859	Male	74.4611	Not Hispanic or Latino	White	65	Tremor	Currently	Currently	Currently	Currently	Never	Currently	Never	Currently	Currently	Never	Currently	Currently	None detected	None
860	Male	62.2778	Not Hispanic or Latino	Black or African American	57	Gait	Currently	Never	Currently	Never	Never	Never	Never	Never	Currently	Never	Never	In the past	None detected	None
861	Female	88.6972	Not Hispanic or Latino	White	88	Neither	Currently	Currently	Never	Never	Never	In the past	Never	In the past	Never	Never	Never	Never	LRRK2 p.G2019S HET	None
862	Male	72.6306	Not Hispanic or Latino	White	69	Neither	In the past	Currently	Currently	Never	Never	Never	Never	Never	Currently	Never	In the past	Never	None detected	None
863	Male	68.5278	Not Hispanic or Latino	White	60	Neither	Currently	Currently	Currently	Currently	Never	Never	Currently	Never	Currently	Never	Never	In the past	None detected	None
864	Female	62.7833	Not Hispanic or Latino	White	55	Tremor	Currently	In the past	Never	Never	Currently	Currently	Never	In the past	Never	In the past	Currently	Currently	None detected	None
865	Male	61.3389	Not Hispanic or Latino	White	59	Gait	Never	In the past	Currently	Currently	Never	Currently	Currently	Currently	Currently	Currently	Currently	Currently	GBA p.T408M HET	Variant
866	Male	89.2833	Not Hispanic or Latino	White	88	Tremor	Never	Never	Never	Currently	Never	Never	Currently	Never	Currently	Never	Never	In the past	None detected	None
867	Female	77.0389	Not Hispanic or Latino	White	57	Tremor	Currently	Never	Never	Currently	Never	Currently	Currently	Currently	Currently	Currently	Never	Currently	None detected	None
868	Female	79.25	Not Hispanic or Latino	White	75	Tremor	Currently	Never	Never	Currently	Never	Currently	Currently	Currently	Currently	In the past	Currently	In the past	None detected	None
869	Male	72.8861	Not Hispanic or Latino	White	71	Gait	Never	Currently	Never	Currently	Never	Never	Never	Never	Currently	Never	Never	Currently	None detected	None
870	Female	74.6556	Not Hispanic or Latino	White	65	Both	Currently	Currently	Currently	Currently	Never	Currently	Currently	Currently	Currently	Never	Currently	Currently	None detected	None
871	Male	79.975	Not Hispanic or Latino	Asian	71	Neither	Currently	Currently	Currently	Never	Never	Never	Never	Never	Never	Never	Currently	Never	None detected	None
872	Male	70.7889	Not Hispanic or Latino	White	63	Tremor	In the past	Never	Currently	Never	Never	Never	Never	Never	Currently	Never	Currently	Never	None detected	None
873	Female	69.775	Not Hispanic or Latino	Asian	69	Gait	Never	Never	Never	Never	Never	Never	Never	Never	Never	Never	Never	Never	None detected	None
874	Male	67.8972	Not Hispanic or Latino	White	58	Both	Currently	Currently	Currently	Currently	Never	Currently	In the past	Currently	Currently	Never	Currently	Never	LRRK2 p.G2019S HET	None
875	Male	74.7722	Not Hispanic or Latino	White	71	Gait	Never	Never	Currently	Currently	Never	Never	Never	Currently	Currently	Never	Never	Never	None detected	None
876	Male	82.1083	Not Hispanic or Latino	Black or African American	80	Tremor	Currently	Currently	Never	Currently	Never	Currently	Currently	Currently	Currently	Never	Currently	Currently	None detected	None
877	Male	74.3972	Not Hispanic or Latino	White	65	Neither	Currently	Currently	Currently	Currently	Currently	Currently	Currently	Currently	Currently	Currently	Currently	Never	None detected	None
878	Male	74.3083	Not Hispanic or Latino	White	73	Gait	Never	Never	Never	Currently	Never	Never	Currently	Never	Currently	Never	Currently	Currently	None detected	None
879	Male	57.075	Not Hispanic or Latino	White	54	Gait	Never	Never	Never	Currently	Currently	Currently	In the past	Currently	Currently	In the past	Currently	Currently	None detected	None
880	Male	72.775	Not Hispanic or Latino	White	68	Neither	Never	Never	Never	Never	Never	Never	Currently	Never	Never	Never	Never	Currently	None detected	None
881	Male	73.3417	Not Hispanic or Latino	White	66	Tremor	Never	Currently	Never	Currently	Never	Currently	Never	Never	Never	Never	Currently	Never	None detected	None
882	Female	67.3417	Not Hispanic or Latino	White	60	Tremor	Never	Never	Never	Currently	Never	Currently	Currently	Never	Currently	Never	Never	Never	None detected	None
883	Male	79.975	Not Hispanic or Latino	Asian	76	Gait	Never	Never	Currently	Currently	Never	Currently	Currently	Currently	Currently	Never	Currently	Never	None detected	None
884	Male	70.6111	Not Hispanic or Latino	White	65	Tremor	Never	Never	Never	Never	Never	In the past	Never	Never	Never	Never	Never	Currently	None detected	None
885	Female	73.375	Not Hispanic or Latino	White	64	Gait	Never	Never	Never	Currently	Never	Never	Never	In the past	Never	In the past	In the past	In the past	None detected	None
886	Male	67.7583	Not Hispanic or Latino	White	67	Tremor	Never	Never	Never	Never	Never	Never	In the past	Currently	Never	Never	Never	Never	GBA p.N409S HET	Mild
887	Male	74.2806	Not Hispanic or Latino	White	69	Tremor	Never	Currently	Never	Never	Never	Never	Currently	Never	Never	Never	Never	Currently	GBA p.D448H HET	Severe
888	Male	84.5889	Not Hispanic or Latino	White	80	Neither	Currently	Currently	Currently	Never	Never	Never	Currently	Never	Currently	Never	Currently	In the past	None detected	None
889	Male	71.5139	Not Hispanic or Latino	White	71	Neither	Never	Currently	Currently	Never	Never	Never	In the past	Never	Never	Never	Never	Currently	None detected	None
890	Female	62.6806	Not Hispanic or Latino	White	54	Tremor	Currently	Never	Currently	Never	Never	Never	Never	Never	Never	Never	Never	Currently	None detected	None
891	Male	57.3139	Not Hispanic or Latino	White	52	Tremor	Never	Currently	Currently	Never	Never	Never	Never	Never	Never	Never	Currently	Never	None detected	None
892	Male	75.3556	Not Hispanic or Latino	White	71	Neither	Never	Currently	Currently	Never	Never	Never	Currently	Never	Never	Never	Never	Currently	None detected	None
893	Male	66.2	Not Hispanic or Latino	White	66	Tremor	Never	Never	Never	Currently	Never	Never	Never	Never	Never	Never	Currently	In the past	None detected	None
894	Male	67.0778	Not Hispanic or Latino	White	58	Tremor	Never	Currently	Currently	Currently	Never	Never	Currently	Never	Never	Never	Never	Currently	None detected	None
895	Female	57.1889	Hispanic or Latino	Unknown or Not Reported	56	Tremor	Never	Never	Never	Never	Never	Never	In the past	Never	Currently	Never	Never	Currently	None detected	None
896	Male	74.8556	Not Hispanic or Latino	White	69	Tremor	Never	Never	Never	Currently	Never	Never	Never	Currently	Never	Never	Never	Never	None detected	None
897	Male	73.3472	Not Hispanic or Latino	White	71	Gait	Never	Never	Never	Currently	Never	Currently	Never	Currently	Currently	Currently	Never	Currently	None detected	None
898	Male	55.5611	Not Hispanic or Latino	White	53	Tremor	Never	Never	Never	Currently	Never	Never	Never	Never	Currently	Never	Currently	Currently	None detected	None
899	Male	77.1111	Not Hispanic or Latino	White	74	Both	Never	Never	Never	Currently	Never	Never	Never	Never	Never	Never	Never	Currently	None detected	None
900	Female	75.6778	Not Hispanic or Latino	White	65	Tremor	Never	Never	Never	Currently	Never	Never	In the past	Currently	Currently	Never	Currently	Currently	None detected	None
901	Male	61.5806	Not Hispanic or Latino	White	58	Gait	Never	In the past	Never	Currently	Never	Never	Currently	Currently	Currently	In the past	Never	Currently	GBA p.R502C HET	Severe
902	Male	63.7167	Not Hispanic or Latino	White	63	Tremor	Never	Never	Never	Currently	Never	In the past	Currently	In the past	Currently	Never	Currently	Currently	None detected	None
903	Male	56.5444	Not Hispanic or Latino	White	53	Gait	Never	Never	Never	Currently	Never	Never	Currently	Never	Currently	Currently	Currently	Never	None detected	None
904	Male	61.2944	Not Hispanic or Latino	White	57	Tremor	Never	Currently	Currently	Never	Never	Currently	Never	Currently	Currently	Never	Currently	Never	None detected	None
905	Female	54.075	Not Hispanic or Latino	White	47	Neither	Never	Currently	Never	Never	In the past	Never	Never	Currently	Currently	Never	Never	Never	None detected	None
906	Male	69.0639	Not Hispanic or Latino	Black or African American	68	Gait	Currently	Never	Currently	Currently	Never	Currently	Currently	Currently	Currently	Never	Currently	Currently	None detected	None
907	Male	76.95	Not Hispanic or Latino	White	73	Tremor	Never	Never	Never	Never	Never	Currently	Currently	Never	Currently	Never	Currently	Currently	None detected	None
908	Female	75.5806	Not Hispanic or Latino	White	73	Tremor	Never	Currently	Never	Currently	Never	Never	Never	Currently	Never	Never	Currently	Never	None detected	None
909	Female	70.7917	Not Hispanic or Latino	White	43	Tremor	Currently	Never	Never	Never	Never	Never	Never	Never	Never	Currently	Never	Never	None detected	None
910	Male	63.6972	Not Hispanic or Latino	White	57	Tremor	Never	Never	Currently	Never	Never	Never	Never	Currently	Never	Never	Never	Never	None detected	None
911	Female	56.0944	Not Hispanic or Latino	Black or African American	55	Neither	Currently	Never	Currently	Never	Never	Currently	Never	Currently	Currently	Never	Currently	In the past	None detected	None
912	Male	76.1694	Not Hispanic or Latino	White	68	Tremor	Never	Never	Never	Never	Never	Never	Currently	Currently	Never	Never	Never	Currently	None detected	None
913	Male	56.0556	Not Hispanic or Latino	White	52	Neither	Never	Never	Currently	Never	Never	Currently	Never	Currently	Currently	Never	Currently	Currently	None detected	None
914	Female	63.4278	Not Hispanic or Latino	White	55	Tremor	Currently	Never	Currently	Currently	Never	Currently	Currently	Currently	Currently	Never	Never	Currently	GBA p.E365K HET	Variant
915	Male	70.4722	Not Hispanic or Latino	White	67	Neither	Never	Never	Currently	Never	Never	Never	Never	Never	Never	Never	Never	Currently	None detected	None
916	Male	70.2917	Not Hispanic or Latino	White	67	Tremor	Never	Currently	Never	Currently	Never	Currently	Currently	Currently	Currently	Never	Currently	Never	GBA p.N409S HET	Mild
917	Female	73.575	Not Hispanic or Latino	White	68	Tremor	Never	Never	Never	Never	Never	Never	Never	Currently	Currently	Never	Never	Never	None detected	None
918	Female	64.8583	Not Hispanic or Latino	White	64	Neither	Never	Never	Never	Never	Never	Currently	Never	Currently	Never	Never	Currently	Never	None detected	None
919	Female	72.1889	Not Hispanic or Latino	White	71	Neither	Currently	Never	Never	Currently	Never	Never	Currently	Never	Currently	Never	Never	Currently	None detected	None
920	Male	67.0194	Not Hispanic or Latino	White	55	Tremor	In the past	Currently	Currently	Never	Never	Never	Never	Currently	Currently	Never	Never	In the past	None detected	None
921	Female	63.4333	Not Hispanic or Latino	White	58	Neither	Currently	Currently	Currently	Never	Never	Currently	Currently	Currently	Currently	Never	Currently	Currently	None detected	None
922	Male	81.3639	Not Hispanic or Latino	White	78	Tremor	Currently	Currently	Never	Never	Never	Never	Never	Never	Currently	Never	Currently	Currently	None detected	None
923	Female	62.6861	Not Hispanic or Latino	White	48	Tremor	Currently	Currently	Currently	Never	Never	Currently	Currently	Never	Currently	In the past	Currently	Currently	None detected	None
924	Female	71	Not Hispanic or Latino	White	66	Gait	Currently	Currently	Currently	Never	Never	In the past	Never	Never	Currently	In the past	Currently	Currently	None detected	None
925	Male	72.2833	Not Hispanic or Latino	White	66	Tremor	Never	Currently	Currently	Never	Never	Never	Currently	Never	Currently	Never	Never	Never	None detected	None
926	Male	62.45	Not Hispanic or Latino	White	43	Tremor	Currently	Currently	Currently	Never	Never	Never	In the past	Never	Currently	Never	Never	Currently	GBA p.R535H HET	Mild
927	Male	77.3444	Not Hispanic or Latino	White	68	Neither	Currently	Currently	Currently	Currently	Never	Currently	Currently	Never	Never	Currently	Currently	Currently	None detected	None
928	Male	69.2833	Not Hispanic or Latino	White	66	Both	Never	Never	Currently	Never	Never	Currently	Never	Currently	Currently	Never	Currently	Never	None detected	None
929	Male	50.0528	Not Hispanic or Latino	White	49	Tremor	Never	Never	Never	Currently	Never	Currently	Currently	Currently	Currently	Currently	Currently	Currently	None detected	None
930	Male	66.4083	Not Hispanic or Latino	White	55	Tremor	Currently	Never	Currently	Never	Never	Never	Currently	Currently	Currently	Never	Currently	Never	None detected	None
931	Male	67.0667	Not Hispanic or Latino	White	65	Tremor	Never	Never	Never	Never	Never	Never	Never	Never	Never	Never	Never	In the past	None detected	None
932	Female	54.3528	Not Hispanic or Latino	White	53	Tremor	Never	Never	Never	Currently	Never	Currently	Currently	Currently	Never	Never	Currently	Never	None detected	None
933	Female	71.825	Not Hispanic or Latino	More than one Race	66	Gait	Never	Never	Never	Never	In the past	Currently	Currently	Currently	Currently	Currently	Never	Currently	GBA p.E365K HET	Variant
934	Male	74.2028	Not Hispanic or Latino	White	66	Gait	Never	Currently	Never	Currently	Never	Currently	Never	Currently	Currently	Never	Never	In the past	None detected	None
935	Female	70.9	Not Hispanic or Latino	White	64	Neither	Currently	Never	Currently	Never	Never	Never	Never	Never	Never	Never	Never	Never	None detected	None
936	Female	84.875	Not Hispanic or Latino	White	79	Tremor	Never	In the past	Currently	Currently	Never	Currently	Never	Currently	Currently	Currently	Never	Never	GBA p.N409S HET	Mild
937	Female	57.3278	Not Hispanic or Latino	White	42	Tremor	Currently	Currently	Currently	Currently	Never	Currently	Currently	Currently	Currently	Never	Currently	Currently	GBA p.L483P HET	Severe
938	Male	86.2194	Not Hispanic or Latino	White	82	Neither	Never	Currently	Currently	Currently	Never	Never	In the past	Never	Currently	Never	Never	Currently	None detected	None
939	Male	66.0861	Not Hispanic or Latino	White	65	Tremor	Never	Never	Never	Never	Never	Never	In the past	Currently	In the past	Never	Currently	Currently	None detected	None
940	Male	71.6056	Not Hispanic or Latino	White	70	Tremor	In the past	Currently	Currently	Never	Never	Never	Never	Never	Never	Never	Never	Currently	None detected	None
941	Female	59.1722	Not Hispanic or Latino	White	56	Tremor	Never	Currently	Currently	Currently	Never	Never	Currently	Never	In the past	Never	Currently	Currently	LRRK2 p.G2019S HET	None
942	Male	63.2639	Not Hispanic or Latino	White	60	Neither	Never	Never	Currently	Never	Never	In the past	Currently	Currently	Never	Currently	Currently	Never	None detected	None
943	Female	71.425	Not Hispanic or Latino	White	58	Tremor	Currently	Never	Currently	Currently	Never	Never	Never	Never	Never	Never	Never	Never	GBA p.E365K HET	Variant
944	Female	71.3583	Not Hispanic or Latino	White	64	Neither	Currently	Never	Currently	Currently	Never	Currently	Never	Currently	Currently	In the past	Never	Never	None detected	None
945	Female	79.4028	Not Hispanic or Latino	White	75	Tremor	Currently	Currently	Never	Never	Never	Never	Never	Currently	Currently	Never	Never	Currently	None detected	None
946	Male	66.7778	Not Hispanic or Latino	White	59	Tremor	Never	Currently	Currently	Currently	Never	Currently	Currently	Currently	Currently	Never	Currently	Currently	None detected	None
947	Male	65.7056	Not Hispanic or Latino	White	65	Tremor	Never	In the past	Never	Never	Never	Never	Currently	Never	Currently	Never	Never	Currently	None detected	None
948	Female	41.6361	Not Hispanic or Latino	White	37	Neither	Currently	Currently	Currently	Never	In the past	Currently	Never	Currently	Currently	Never	Currently	Never	GBA p.E365K HOM	Variant
949	Male	65.75	Hispanic or Latino	White	61	Tremor	Never	Never	Never	Never	Never	Never	Never	Never	Never	Never	Never	Never	None detected	None
950	Male	64.2056	Not Hispanic or Latino	White	64	Tremor	Never	Never	Currently	Never	Never	Never	Never	Never	Never	Never	Never	Currently	GBA p.E365K HET	Variant
951	Male	35.0778	Not Hispanic or Latino	White	35	Neither	Never	Never	Never	Never	Never	Never	Never	Currently	Currently	Never	Currently	Currently	None detected	None
952	Female	76.4417	Not Hispanic or Latino	White	73	Neither	Never	Never	Never	Currently	Never	Currently	Currently	Currently	Currently	Never	Currently	Never	None detected	None
953	Female	89.3056	Not Hispanic or Latino	White	85	Tremor	Currently	Currently	Currently	Never	Never	Currently	Currently	Currently	Currently	In the past	Currently	Currently	None detected	None
954	Female	75.0361	Not Hispanic or Latino	White	74	Tremor	Never	Never	Never	Never	Never	In the past	In the past	Never	Never	Never	Never	Currently	None detected	None
955	Male	44.2444	Not Hispanic or Latino	Black or African American	38	Tremor	Currently	Currently	Currently	Never	Never	Never	Currently	Never	Currently	Never	Never	Never	None detected	None
956	Male	61.4194	Not Hispanic or Latino	White	54	Gait	Currently	Never	Currently	Currently	Never	Never	Currently	Never	Currently	Never	Never	Never	None detected	None
957	Male	56.7306	Not Hispanic or Latino	White	45	Tremor	Currently	In the past	Never	Currently	Currently	Currently	In the past	Never	Never	Never	Currently	Never	None detected	None
958	Female	69.0306	Not Hispanic or Latino	White	61	Neither	Currently	Currently	Currently	Never	Never	In the past	Currently	In the past	Currently	Never	Never	Currently	None detected	None
959	Female	74.3889	Not Hispanic or Latino	White	67	Tremor	Currently	Never	Never	Currently	Never	Currently	Never	Currently	Currently	Never	Currently	Currently	None detected	None
960	Male	81.8361	Not Hispanic or Latino	White	70	Tremor	Never	Never	Never	Never	Never	Never	In the past	Never	Currently	Never	Never	Never	None detected	None
961	Male	46.5639	Not Hispanic or Latino	Asian	42	Neither	Currently	Currently	In the past	Never	In the past	In the past	In the past	Never	Never	Never	In the past	Never	LRRK2 p.G2385R HET	None
962	Male	46.7361	Not Hispanic or Latino	White	37	Tremor	Currently	Currently	Currently	Currently	Never	Never	In the past	Currently	Currently	Never	Currently	Currently	None detected	None
963	Female	46.4167	Not Hispanic or Latino	White	42	Neither	Never	Currently	Currently	Never	Never	Never	In the past	In the past	In the past	Never	In the past	Currently	None detected	None
964	Male	70.4083	Not Hispanic or Latino	White	69	Tremor	Currently	In the past	Never	Never	Never	Currently	In the past	Currently	Currently	Currently	Currently	Currently	None detected	None
965	Male	73.0111	Not Hispanic or Latino	White	68	Tremor	Never	Never	Currently	Never	Never	In the past	Currently	Currently	Never	Never	Currently	Never	None detected	None
966	Male	68.0556	Not Hispanic or Latino	White	59	Neither	Never	Never	Currently	Never	Never	Never	Currently	Never	In the past	Never	Never	Currently	None detected	None
967	Male	68.8417	Not Hispanic or Latino	White	68	Neither	Never	Currently	Never	Never	Never	Never	Never	Currently	In the past	Never	In the past	Never	None detected	None
968	Male	65.775	Not Hispanic or Latino	White	60	Neither	Currently	Currently	Currently	Currently	Never	Currently	Currently	Never	Currently	Never	Never	Currently	None detected	None
969	Female	72.2139	Not Hispanic or Latino	White	65	Tremor	Never	Never	Never	Currently	Never	Currently	Currently	Currently	Currently	Currently	Never	Currently	GBA c.115+1G>A HET	Severe
970	Male	67.9694	Not Hispanic or Latino	White	59	Tremor	Currently	Currently	Never	Never	In the past	Never	Currently	Never	Currently	Never	Never	In the past	None detected	None
971	Male	65.8444	Not Hispanic or Latino	White	65	Tremor	Never	Currently	Never	Currently	Never	Currently	Currently	Never	Currently	Never	Currently	Currently	None detected	None
972	Male	78.8667	Not Hispanic or Latino	White	70	Gait	Never	In the past	Never	Currently	Never	Never	Currently	Currently	Never	Never	Currently	Currently	None detected	None
973	Male	62.4361	Not Hispanic or Latino	White	57	Tremor	Currently	Currently	Never	Currently	In the past	Currently	Currently	Currently	Currently	In the past	Currently	Currently	None detected	None
974	Male	62.5806	Not Hispanic or Latino	White	61	Both	Never	Never	Never	Never	Never	Never	Never	Never	Currently	Currently	Never	Currently	None detected	None
975	Male	64.3806	Not Hispanic or Latino	White	50	Neither	Currently	Currently	Currently	Currently	Never	Never	Currently	Currently	Currently	Currently	Never	Currently	None detected	None
976	Male	68.4	Not Hispanic or Latino	White	61	Tremor	Currently	Never	Currently	Currently	Never	Currently	Currently	Currently	Currently	Currently	Currently	In the past	None detected	None
977	Male	67.7528	Not Hispanic or Latino	White	56	Tremor	Currently	Never	Currently	Currently	Currently	Never	Never	Never	Currently	Never	Currently	Currently	None detected	None
978	Male	78.05	Not Hispanic or Latino	White	77	Tremor	Never	Never	Never	Currently	Never	Never	Never	Never	Never	Never	Never	Never	None detected	None
979	Male	60.725	Not Hispanic or Latino	White	59	Tremor	Never	Currently	Never	Currently	Never	Currently	In the past	Currently	Currently	Currently	Currently	Currently	None detected	None
980	Male	53.6472	Not Hispanic or Latino	White	52	Neither	Never	Never	Never	Never	Never	In the past	Never	Currently	Currently	Never	Currently	Currently	GBA p.N409S HET	Mild
981	Female	63.2861	Not Hispanic or Latino	White	58	Tremor	Never	Never	Never	Never	Never	Never	Currently	Never	Never	Never	Never	Currently	None detected	None
982	Male	69.9444	Not Hispanic or Latino	White	67	Tremor	Currently	Currently	Never	Never	Never	Never	Currently	Never	Currently	Never	Currently	Currently	None detected	None
983	Female	59.6333	Not Hispanic or Latino	White	57	Tremor	Never	Never	Currently	Currently	Currently	Currently	Never	Currently	Currently	Never	Currently	Currently	None detected	None
984	Male	86.775	Not Hispanic or Latino	White	86	Tremor	Never	Never	Never	Currently	Never	Never	Never	Currently	Currently	Never	Currently	Currently	None detected	None
985	Male	55.1444	Not Hispanic or Latino	White	55	Gait	Never	Never	Never	Never	Never	Never	Never	Currently	Currently	Never	Never	Currently	None detected	None
986	Male	76.5194	Not Hispanic or Latino	White	73	Neither	Never	Never	Never	Currently	Never	Currently	Never	Currently	Currently	Never	Currently	In the past	None detected	None
987	Female	72.7472	Not Hispanic or Latino	White	67	Tremor	Never	Currently	Never	Never	Never	Never	Never	Never	Never	Never	Never	Never	None detected	None
988	Female	46.675	Not Hispanic or Latino	White	44	Neither	Never	Currently	Currently	Currently	Currently	In the past	Never	In the past	Never	Never	Never	Currently	None detected	None
989	Female	77.9194	Not Hispanic or Latino	White	72	Neither	Never	Never	Currently	Never	Never	Currently	Never	Currently	Currently	Never	Currently	Currently	GBA p.N409S HET	Mild
990	Male	82.3861	Not Hispanic or Latino	White	77	Tremor	Never	Never	Never	Never	Never	Never	Never	Never	Never	Never	Currently	Currently	GBA p.N409S HET	Mild
991	Male	59.2111	Not Hispanic or Latino	White	54	Neither	Currently	In the past	Currently	In the past	Never	Never	Currently	Currently	Never	Currently	Currently	In the past	None detected	None
992	Female	68.1472	Not Hispanic or Latino	White	59	Tremor	Never	Never	Never	Never	In the past	In the past	Never	In the past	Never	Never	Never	Never	None detected	None
993	Male	66.0722	Not Hispanic or Latino	White	54	Neither	Currently	Never	Never	Never	In the past	Currently	Currently	Currently	Currently	In the past	Currently	Currently	None detected	None
994	Male	74.225	Not Hispanic or Latino	White	73	Tremor	Never	Never	Never	Never	Currently	Currently	Currently	Currently	Currently	Currently	Currently	Currently	None detected	None
995	Male	72.9056	Not Hispanic or Latino	White	67	Gait	Currently	Currently	Currently	Never	Never	Never	Currently	Never	Never	Never	Never	Never	None detected	None
996	Male	77.8944	Not Hispanic or Latino	White	72	Tremor	Never	Never	Currently	Currently	Never	Currently	In the past	Currently	Currently	Never	Currently	Currently	None detected	None
997	Male	54.4139	Not Hispanic or Latino	Asian	49	Tremor	Currently	Never	Currently	Currently	Currently	Currently	Currently	Currently	Currently	Never	Currently	Currently	None detected	None
998	Female	57.9083	Not Hispanic or Latino	White	57	Tremor	Never	Never	Never	Never	Never	Never	Never	Never	Never	Never	Never	Never	None detected	None
999	Female	63.8056	Not Hispanic or Latino	White	55	Neither	Currently	Currently	Currently	Never	Never	Currently	Currently	Never	Currently	Never	Currently	Currently	None detected	None
1000	Female	55.9417	Not Hispanic or Latino	Asian	48	Neither	Currently	Currently	Currently	Never	Never	Currently	In the past	Currently	Never	Never	Never	Never	None detected	None
1001	Male	64.875	Not Hispanic or Latino	Black or African American	60	Tremor	Never	In the past	In the past	Currently	Never	Currently	Never	Currently	Currently	Currently	Currently	Currently	None detected	None
1002	Male	62.0778	Not Hispanic or Latino	White	61	Tremor	Currently	Currently	Currently	Currently	Never	Currently	Currently	Currently	Currently	Never	Currently	Never	GBA p.E365K HET	Variant
1003	Male	63.8306	Not Hispanic or Latino	Black or African American	62	Neither	Currently	Currently	Never	Currently	Never	Currently	Currently	Currently	Currently	Currently	Currently	Currently	None detected	None
1004	Male	70.8472	Not Hispanic or Latino	White	63	Tremor	Currently	Currently	Currently	Currently	Never	Currently	Never	Currently	Currently	Currently	Currently	Currently	None detected	None
1005	Male	69.9694	Not Hispanic or Latino	White	59	Tremor	Currently	Currently	Currently	Currently	Currently	Currently	Currently	Currently	Currently	Never	Never	Never	None detected	None
1006	Female	67.0389	Not Hispanic or Latino	White	62	Gait	Never	Currently	Currently	Currently	Currently	Currently	Currently	Currently	Currently	Never	Currently	In the past	None detected	None
1007	Female	76.2972	Not Hispanic or Latino	White	70	Gait	Never	Currently	Never	Currently	Currently	Currently	Currently	Currently	Currently	Currently	Currently	Currently	None detected	None
1008	Male	44.1417	Not Hispanic or Latino	Asian	44	Tremor	Never	Never	Never	Never	Never	Never	Never	Never	Never	Never	Never	Never	None detected	None
1009	Male	79.3667	Not Hispanic or Latino	White	75	Tremor	Never	Never	Currently	Never	Never	Never	In the past	In the past	Never	Never	Currently	Never	None detected	None
1010	Male	78.2528	Not Hispanic or Latino	White	68	Tremor	Never	In the past	Currently	Never	Never	Currently	Currently	Currently	Currently	Never	Never	Never	None detected	None
1011	Female	74.9972	Not Hispanic or Latino	White	66	Tremor	Currently	Currently	Never	Currently	Never	In the past	Never	In the past	Currently	Never	Never	Currently	None detected	None
1012	Male	70.5361	Not Hispanic or Latino	White	65	Tremor	Never	Currently	Never	Never	Never	Never	Never	Never	Never	Never	Never	Never	None detected	None
1013	Female	61.8944	Not Hispanic or Latino	White	58	Both	Never	Never	Never	Currently	Never	Currently	Currently	Currently	Currently	Currently	Never	Currently	None detected	None
1014	Male	81.6861	Not Hispanic or Latino	White	75	Tremor	Currently	Currently	In the past	Currently	Never	In the past	Currently	In the past	Currently	Never	Never	Currently	None detected	None
1015	Female	79.775	Not Hispanic or Latino	White	77	Gait	In the past	Never	Never	Currently	Never	Currently	Currently	Currently	Never	Never	Currently	Currently	None detected	None
1016	Male	65.5861	Not Hispanic or Latino	White	65	Gait	Currently	Never	Never	Never	Never	Never	Never	Currently	Never	Never	Never	Currently	None detected	None
1017	Male	48.8639	Not Hispanic or Latino	Asian	48	Tremor	Never	Never	Never	Never	Never	Currently	Never	Currently	Never	Never	Never	Never	None detected	None
1018	Male	63.7417	Not Hispanic or Latino	White	55	Tremor	Currently	In the past	In the past	Never	Never	Never	Currently	Currently	In the past	Never	Currently	In the past	Missing	None
1019	Male	64.2778	Not Hispanic or Latino	Black or African American	62	Tremor	Never	Never	Currently	Never	Never	Never	Never	Never	Never	Never	Never	Never	None detected	None
1020	Male	70.5583	Not Hispanic or Latino	White	70	Tremor	Never	Never	Never	Never	Never	Never	Never	Never	Never	Never	Never	Never	None detected	None
1021	Male	78.3389	Not Hispanic or Latino	White	76	Tremor	Never	Never	Never	Currently	Never	Currently	Currently	Currently	Currently	Never	Currently	Never	None detected	None
1022	Female	58.8194	Not Hispanic or Latino	White	58	Neither	Currently	Currently	Currently	Currently	Never	Currently	Currently	Currently	Currently	Never	Currently	Never	None detected	None
1023	Male	55.9167	Not Hispanic or Latino	White	52	Both	Currently	Never	Currently	Never	Never	Never	Currently	Never	Currently	Never	Never	Never	None detected	None
1024	Male	57.2	Not Hispanic or Latino	White	49	Gait	Currently	Currently	Never	Currently	Never	Currently	Currently	Currently	Currently	Currently	Currently	In the past	GBA p.H294Q HET; D448H HET	Severe
1025	Male	73.9278	Not Hispanic or Latino	White	70	Tremor	Never	Never	Never	Currently	Never	Never	Currently	Never	Currently	Never	Currently	Never	None detected	None
1026	Male	71.5722	Not Hispanic or Latino	White	66	Tremor	In the past	Never	Never	Never	Never	In the past	Currently	Never	Never	Currently	Never	Currently	None detected	None
1027	Female	75.6111	Not Hispanic or Latino	White	74	Tremor	Never	In the past	Never	Never	Never	Never	Never	Currently	Currently	Never	Never	Currently	None detected	None
1028	Male	77.3194	Not Hispanic or Latino	White	72	Gait	Never	Never	Currently	Currently	Never	Currently	Never	Currently	Currently	Never	Currently	Never	None detected	None
1029	Male	70.1222	Not Hispanic or Latino	White	68	Tremor	Never	Never	Never	Never	Never	Never	Never	Never	Never	Never	Never	Never	None detected	None
1030	Female	54.3028	Not Hispanic or Latino	White	50	Tremor	Currently	Never	Never	Currently	Never	Currently	Never	Never	Never	Never	Currently	Currently	None detected	None
1031	Male	59.8056	Not Hispanic or Latino	White	36	Neither	Currently	In the past	Currently	In the past	In the past	Never	Currently	Never	Currently	In the past	Never	Never	None detected	None
1032	Male	56.425	Not Hispanic or Latino	White	53	Gait	Currently	Currently	Currently	Never	Never	Currently	Never	Never	Currently	Never	Currently	Currently	GBA p.N409S HET	Mild
1033	Female	68.5222	Not Hispanic or Latino	White	63	Tremor	Never	Currently	Never	Currently	Never	In the past	In the past	Currently	Never	Currently	In the past	Currently	GBA p.N409S HET	Mild
1034	Male	82.125	Not Hispanic or Latino	White	75	Tremor	Currently	Never	Currently	Never	Never	Never	In the past	Never	Never	Never	In the past	Never	LRRK2 p.G2019S HET	None
1035	Male	75.7028	Not Hispanic or Latino	White	72	Both	Never	Never	Currently	Never	Never	Never	In the past	Never	Currently	Never	Never	Currently	None detected	None
1036	Male	57.6583	Not Hispanic or Latino	White	54	Neither	Currently	Currently	Never	Never	Never	In the past	Never	Currently	Never	Never	Never	Currently	None detected	None
1037	Female	68.5667	Not Hispanic or Latino	White	66	Gait	Currently	Currently	Currently	Never	Never	Never	Currently	In the past	Never	Never	Currently	In the past	None detected	None
1038	Female	65.1444	Hispanic or Latino	White	59	Neither	Currently	Currently	Never	Currently	Never	Never	Currently	Currently	Currently	Never	Currently	Currently	None detected	None
1039	Male	68.5556	Not Hispanic or Latino	White	62	Tremor	Never	Currently	Currently	Never	Never	Never	Currently	Never	Never	Never	Never	Currently	None detected	None
1040	Female	65.7222	Not Hispanic or Latino	White	58	Tremor	In the past	Never	Currently	Never	Never	Never	Never	Never	Never	Never	Never	Currently	None detected	None
1041	Female	58.5361	Not Hispanic or Latino	White	57	Tremor	Never	Never	Never	Never	Never	Currently	Never	Never	Currently	Never	Never	Never	None detected	None
1042	Male	75.9806	Not Hispanic or Latino	White	72	Tremor	Never	Currently	Never	Never	Never	Never	Currently	Currently	Never	Never	Never	Currently	None detected	None
1043	Female	66.3861	Not Hispanic or Latino	White	60	Tremor	Never	Never	Never	Currently	Never	Never	In the past	Currently	Never	Never	Never	Currently	None detected	None
1044	Female	69.1944	Not Hispanic or Latino	White	63	Tremor	Currently	Currently	Currently	Never	Never	Currently	Never	Currently	Currently	Never	Currently	Currently	None detected	None
1045	Male	67.9139	Not Hispanic or Latino	White	63	Tremor	Currently	Currently	Currently	Never	Never	Never	Never	Never	Never	Never	Never	Never	None detected	None
1046	Male	72.5556	Not Hispanic or Latino	White	62	Tremor	Never	In the past	Currently	Never	Never	In the past	Never	Never	Never	Never	Never	Currently	LRRK2 p.G2019S HET	None
1047	Female	64.7306	Not Hispanic or Latino	White	53	Neither	Currently	In the past	In the past	Never	Never	Never	Never	Never	Never	Never	Never	Currently	None detected	None
1048	Female	68.0639	Not Hispanic or Latino	White	67	Tremor	Never	Never	Never	Never	Never	Never	Never	In the past	Currently	Never	Never	In the past	None detected	None
1049	Male	70.5278	Not Hispanic or Latino	White	70	Tremor	Never	Currently	Never	Currently	Never	Currently	Currently	Currently	Currently	Currently	Currently	Currently	None detected	None
1050	Male	81.1278	Not Hispanic or Latino	White	59	Tremor	In the past	In the past	Currently	Currently	In the past	In the past	Never	Never	Currently	In the past	Never	In the past	None detected	None
1051	Female	75.7222	Not Hispanic or Latino	White	60	Tremor	Currently	Never	Currently	Never	Never	Currently	Currently	In the past	Currently	In the past	Currently	Currently	None detected	None
1052	Male	65.0167	Not Hispanic or Latino	White	64	Neither	Currently	Currently	Never	Never	Never	Currently	Currently	Currently	Never	Never	Currently	Never	None detected	None
1053	Male	66.2833	Not Hispanic or Latino	White	60	Tremor	Currently	Never	In the past	Never	Never	Never	Never	Never	Never	Never	Never	Never	GBA p.N409S HET	Mild
1054	Male	63.8972	Not Hispanic or Latino	White	62	Tremor	Never	Currently	Never	Currently	Never	Currently	Never	Currently	Currently	Never	Currently	Never	None detected	None
1055	Male	70.1111	Not Hispanic or Latino	White	65	Gait	Never	Never	Never	Never	Never	Never	Currently	Currently	Currently	Never	Currently	Currently	None detected	None
1056	Male	58.225	Not Hispanic or Latino	White	55	Neither	Currently	Currently	Never	Never	Never	Never	Never	In the past	Currently	Never	Currently	Never	None detected	None
1057	Male	72.95	Not Hispanic or Latino	Unknown or Not Reported	62	Tremor	In the past	Never	Currently	Currently	Never	Never	Currently	Never	Currently	In the past	Never	In the past	None detected	None
1058	Male	64.0806	Not Hispanic or Latino	White	61	Neither	Currently	Never	Currently	Currently	Never	Never	Currently	Currently	Currently	Never	Never	Currently	None detected	None
1059	Female	74.0806	Not Hispanic or Latino	White	71	Tremor	Currently	Currently	Never	Never	Never	Never	Never	Never	Currently	Never	Never	Currently	None detected	None
1060	Female	61.2	Not Hispanic or Latino	White	60	Tremor	Never	Never	Never	Never	Never	Currently	Never	Currently	Currently	Never	Never	Currently	None detected	None
1061	Male	76.1917	Not Hispanic or Latino	White	73	Tremor	Currently	Never	Never	Never	Never	Never	Never	Currently	Currently	Never	Never	Never	None detected	None
1062	Male	68.75	Not Hispanic or Latino	White	66	Both	Currently	Never	Never	Never	Never	Currently	Never	Currently	Never	Never	Currently	Never	None detected	None
1063	Female	70.3556	Not Hispanic or Latino	White	65	Tremor	Currently	Never	Never	Never	Never	Never	Never	Currently	Never	Never	Currently	Currently	None detected	None
1064	Male	73.9778	Not Hispanic or Latino	White	67	Neither	Never	Never	Currently	Currently	Never	Never	In the past	Never	Never	Currently	Never	Never	None detected	None
1065	Female	65.1167	Not Hispanic or Latino	White	63	Tremor	Never	Never	Currently	Currently	Never	Currently	In the past	Currently	Currently	Never	Currently	Never	None detected	None
1066	Female	70.8472	Not Hispanic or Latino	White	67	Neither	Never	Currently	Never	Never	Never	Never	Never	Currently	Never	Never	Never	Never	None detected	None
1067	Female	72.7278	Not Hispanic or Latino	White	68	Tremor	Never	Never	Never	Never	Never	Never	Never	Currently	Currently	Never	Never	Currently	None detected	None
1068	Female	70.6389	Not Hispanic or Latino	White	55	Neither	In the past	Currently	Currently	Never	Never	Never	Currently	Currently	Currently	Never	Never	Never	None detected	None
1069	Male	58.2111	Not Hispanic or Latino	White	56	Tremor	Never	Currently	Never	Never	Never	Never	Never	Never	Never	Never	Never	Currently	None detected	None
1070	Female	66.1583	Not Hispanic or Latino	Black or African American	65	Tremor	Never	Never	Currently	Never	Never	Never	Never	Never	Never	Never	Never	Never	None detected	None
1071	Male	74.6611	Not Hispanic or Latino	White	70	Tremor	Currently	Currently	Never	Never	Never	Never	Currently	Never	Currently	Never	Never	Currently	None detected	None
1072	Female	73.4667	Not Hispanic or Latino	White	72	Tremor	Never	Currently	Never	Never	Never	Never	Never	Currently	Never	Never	Never	Never	None detected	None
1073	Female	58.9	Not Hispanic or Latino	White	57	Neither	Never	Currently	Never	Never	Never	Never	Never	Never	Currently	Never	Never	Never	None detected	None
1074	Male	72.75	Not Hispanic or Latino	White	69	Tremor	Never	Currently	Currently	Currently	Never	Currently	Never	Currently	Currently	Currently	Currently	Currently	None detected	None
1075	Male	75.8333	Not Hispanic or Latino	White	71	Tremor	Currently	Currently	Currently	Currently	Never	Currently	Currently	Currently	Currently	Never	Currently	In the past	None detected	None
1076	Female	69.625	Not Hispanic or Latino	White	62	Tremor	Currently	Currently	In the past	Currently	Never	Currently	Never	In the past	Currently	Never	Currently	Never	LRRK2 p.G2019S HET	None
1077	Female	75.9806	Not Hispanic or Latino	White	73	Tremor	Currently	Never	Never	Never	Never	In the past	Never	Never	Never	Currently	Never	Currently	GBA p.R535H HET	Mild
1078	Male	80.7222	Not Hispanic or Latino	White	79	Tremor	Never	Never	Never	Never	Never	Never	In the past	Never	Currently	Never	Currently	Currently	None detected	None
1079	Male	54.6222	Not Hispanic or Latino	White	53	Both	Never	Never	Currently	Currently	Never	Never	In the past	Never	Never	Never	Never	Currently	None detected	None
1080	Female	67.8167	Not Hispanic or Latino	White	67	Tremor	Never	Currently	Never	Never	Never	Currently	In the past	Currently	Currently	Never	Currently	In the past	LRRK2 p.G2019S HET	None
1081	Female	54.5778	Not Hispanic or Latino	White	51	Tremor	Never	Never	Currently	Never	Never	Never	Never	Currently	Never	Never	Never	Never	None detected	None
1082	Female	69.5222	Not Hispanic or Latino	White	67	Tremor	Currently	Currently	Never	Currently	Never	Never	Never	Currently	Never	Never	Never	Never	None detected	None
1083	Male	52.725	Not Hispanic or Latino	White	48	Tremor	Never	In the past	Never	Currently	Never	Never	Currently	Never	Currently	Never	Never	Never	None detected	None
1084	Male	69.9028	Not Hispanic or Latino	White	69	Tremor	Currently	Never	Currently	Never	Never	Never	Never	Never	Never	Never	Never	Currently	None detected	None
1085	Female	79.3333	Not Hispanic or Latino	White	77	Tremor	Never	Never	Currently	Currently	Never	Currently	Never	Currently	Currently	Never	Currently	Never	None detected	None
1086	Male	68.5306	Not Hispanic or Latino	White	66	Gait	Never	Never	Never	Never	Never	Currently	Currently	Currently	Currently	Never	Currently	Never	None detected	None
1087	Female	67.2694	Not Hispanic or Latino	White	66	Tremor	Never	Never	Never	Never	Never	Never	Currently	Currently	Never	Never	Never	Currently	None detected	None
1088	Female	61.2528	Not Hispanic or Latino	White	59	Tremor	Never	Currently	Never	Never	Never	Never	Never	In the past	Never	Never	Never	Never	None detected	None
1089	Female	71.4111	Not Hispanic or Latino	White	60	Tremor	Currently	Currently	Currently	Never	Never	Currently	In the past	Currently	Currently	Never	Currently	Currently	None detected	None
1090	Male	74.4778	Not Hispanic or Latino	White	74	Tremor	Never	Never	Never	Never	Never	Never	Never	Never	Never	Never	Never	Never	None detected	None
1091	Male	68.7944	Not Hispanic or Latino	White	67	Neither	Currently	Never	Never	Never	Never	Never	Currently	Currently	Currently	Never	Never	Never	None detected	None
1092	Male	65.7917	Not Hispanic or Latino	White	65	Tremor	Never	Never	Never	Never	Never	Never	Currently	Never	Never	Never	Never	Currently	None detected	None
1093	Female	66.6472	Not Hispanic or Latino	White	64	Gait	Currently	Currently	Never	Never	Never	Currently	Never	Currently	Never	Never	Currently	Never	GBA p.T408M HET	Variant
1094	Female	75.6083	Hispanic or Latino	White	74	Neither	Currently	Currently	Never	Currently	Never	Never	Never	Never	Never	Never	Never	Never	None detected	None
1095	Male	67.0861	Not Hispanic or Latino	White	64	Neither	Never	Never	Never	Currently	Never	In the past	Currently	Currently	Currently	Never	Never	Currently	None detected	None
1096	Female	60.2722	Not Hispanic or Latino	White	60	Neither	Never	Never	Never	Never	Never	Never	Currently	Never	Currently	Never	Never	Never	None detected	None
1097	Male	82.1806	Not Hispanic or Latino	White	61	Gait	Currently	Currently	Never	Never	Currently	Never	In the past	Never	Currently	Never	Never	Currently	None detected	None
1098	Female	67.8806	Not Hispanic or Latino	White	65	Tremor	Never	Currently	Currently	Currently	Never	Currently	In the past	Currently	Currently	Never	Currently	Currently	GBA p.N409S HOM	Mild
1099	Female	78.05	Not Hispanic or Latino	White	72	Tremor	Never	Never	Never	Never	Never	Never	Currently	Currently	Currently	Never	Never	Currently	None detected	None
1100	Male	58.4917	Not Hispanic or Latino	White	53	Tremor	Currently	Currently	Currently	Never	Never	In the past	Currently	Never	Currently	Never	Currently	Currently	None detected	None
1101	Male	69.45	Not Hispanic or Latino	White	67	Tremor	Never	Never	Currently	Currently	Never	Never	Currently	Never	Never	Currently	Never	Currently	None detected	None
1102	Female	74.6167	Not Hispanic or Latino	White	64	Neither	Never	Currently	Never	Never	Never	Currently	Never	Never	Currently	Never	Currently	Never	None detected	None
1103	Male	90.6361	Not Hispanic or Latino	Black or African American	88	Tremor	Never	In the past	Currently	Currently	Never	Never	Never	Currently	Currently	Currently	Currently	Currently	None detected	None
1104	Female	64.6417	Not Hispanic or Latino	White	64	Tremor	Never	Never	Never	Never	Never	Currently	Never	Currently	Never	Never	Currently	Never	GBA p.T408M HET	Variant
1105	Male	65.7861	Not Hispanic or Latino	White	60	Tremor	Never	Never	Never	Never	Never	In the past	Never	In the past	Never	Currently	Never	Currently	None detected	None
1106	Male	61.325	Not Hispanic or Latino	White	56	Tremor	Currently	Never	Currently	Never	In the past	Never	Never	Currently	Never	Never	Never	Currently	None detected	None
1107	Female	73.9472	Not Hispanic or Latino	White	69	Tremor	Never	Never	Currently	Currently	Never	Never	Currently	Currently	Currently	Never	Currently	Never	None detected	None
1108	Female	80.8194	Not Hispanic or Latino	White	77	Both	Never	Never	Currently	Currently	Never	Currently	Never	Currently	Currently	Never	Currently	Currently	None detected	None
1109	Female	65.5528	Not Hispanic or Latino	White	57	Tremor	Never	Never	Never	Never	Never	Never	Never	Currently	Never	Never	Never	Never	None detected	None
1110	Female	70.8167	Not Hispanic or Latino	White	69	Tremor	In the past	Never	Never	Currently	Never	Currently	Currently	Currently	Currently	Currently	Currently	Never	None detected	None
1111	Male	57.45	Not Hispanic or Latino	White	50	Tremor	Currently	Currently	In the past	Currently	Never	In the past	Currently	In the past	Currently	Currently	Currently	In the past	None detected	None
1112	Male	65.9111	Not Hispanic or Latino	More than one Race	50	Tremor	Never	Currently	Never	Never	Never	Never	Never	Never	Never	Currently	Currently	Currently	None detected	None
1113	Male	74.7111	Not Hispanic or Latino	White	72	Gait	Never	Never	Never	Never	Never	Never	Currently	Never	Currently	Never	Currently	Never	None detected	None
1114	Female	77.9472	Not Hispanic or Latino	White	75	Neither	Never	Currently	Never	Never	Never	Never	Currently	Never	Currently	Never	Never	Currently	None detected	None
1115	Female	71.6861	Not Hispanic or Latino	White	69	Tremor	Never	Never	Never	Never	Never	Currently	Never	Currently	Currently	Never	Currently	Currently	None detected	None
1116	Male	56.8083	Not Hispanic or Latino	White	54	Tremor	Never	Never	Never	Never	In the past	In the past	Never	Currently	Never	Never	In the past	Currently	None detected	None
1117	Female	78.0528	Not Hispanic or Latino	White	75	Tremor	Never	Currently	Currently	Currently	Never	Currently	Never	Currently	Currently	Never	Currently	Currently	None detected	None
1118	Male	74.0167	Not Hispanic or Latino	White	67	Gait	Currently	Never	Currently	Currently	Never	Currently	Never	Currently	Currently	Never	Currently	Never	None detected	None
1119	Male	80.0806	Not Hispanic or Latino	White	78	Gait	Never	Never	Never	Currently	Never	Never	Currently	Currently	Currently	Currently	Currently	Currently	None detected	None
1120	Female	77.5806	Not Hispanic or Latino	White	48	Neither	Currently	Currently	Never	Never	Never	Currently	Currently	Currently	Currently	Never	Never	Currently	None detected	None
1121	Male	73.3028	Not Hispanic or Latino	White	73	Tremor	Never	Never	Never	Never	Never	Never	Currently	Never	Currently	Never	Never	Never	None detected	None
1122	Male	66.1361	Not Hispanic or Latino	White	65	Tremor	Never	Never	Never	Never	Never	Never	Never	Never	Never	Never	Never	Never	None detected	None
1123	Male	69.4694	Not Hispanic or Latino	White	66	Tremor	Never	Currently	Never	Never	Never	Currently	Never	Currently	Currently	In the past	In the past	Currently	None detected	None
1124	Female	67.0194	Not Hispanic or Latino	White	54	Tremor	Never	Currently	Never	Currently	In the past	Currently	Currently	Currently	Currently	In the past	Currently	Currently	GBA p.T408M HET	Variant
1125	Male	57.7944	Not Hispanic or Latino	Asian	33	Both	Currently	Currently	Currently	Never	Never	In the past	Currently	Currently	Currently	Never	Currently	Currently	None detected	None
1126	Male	52.3556	Not Hispanic or Latino	White	49	Gait	Currently	Currently	Never	Currently	Currently	Currently	Currently	Currently	Currently	Never	Currently	Never	None detected	None
1127	Female	68.5417	Not Hispanic or Latino	White	66	Gait	Never	Never	Never	Never	Never	Never	Never	Currently	Currently	Never	Never	Never	None detected	None
1128	Male	71.7111	Not Hispanic or Latino	White	70	Gait	Never	Never	Currently	Never	Never	Never	Never	Never	Never	Never	Currently	Never	None detected	None
1129	Female	59.3889	Not Hispanic or Latino	White	55	Tremor	Currently	Currently	Currently	Currently	Never	Never	Currently	Currently	Currently	Never	Never	Never	None detected	None
1130	Female	75.2917	Not Hispanic or Latino	White	75	Neither	Never	Never	Never	Currently	Never	Currently	Never	Currently	Currently	Never	Currently	Never	None detected	None
1131	Female	41.0889	Not Hispanic or Latino	White	40	Tremor	Never	Currently	Currently	Never	Never	In the past	Never	Currently	Currently	Never	Currently	Currently	None detected	None
1132	Female	64.5833	Not Hispanic or Latino	Black or African American	57	Neither	Currently	Never	Never	Never	Never	Never	Never	Currently	Never	Never	Never	Currently	None detected	None
1133	Female	65.9722	Not Hispanic or Latino	White	60	Tremor	Currently	Never	Never	Never	Never	Never	In the past	Never	Currently	In the past	Never	Currently	None detected	None
1134	Male	61.5111	Not Hispanic or Latino	White	61	Tremor	Currently	Currently	Never	Never	Never	Currently	Currently	Currently	Currently	Never	Currently	Currently	None detected	None
1135	Male	76.725	Not Hispanic or Latino	White	69	Tremor	Never	Currently	Never	Currently	Never	In the past	Never	In the past	Currently	Never	Currently	Currently	None detected	None
1136	Male	59.4194	Not Hispanic or Latino	White	57	Tremor	Currently	Currently	Currently	Currently	Never	Never	Currently	Currently	Currently	Never	Currently	Currently	None detected	None
1137	Male	71.7528	Not Hispanic or Latino	White	54	Tremor	Currently	Currently	Currently	Never	In the past	Currently	Currently	Currently	Currently	Currently	Currently	In the past	None detected	None
1138	Female	81.4389	Not Hispanic or Latino	White	79	Tremor	Never	Never	Never	Never	Never	Never	Never	Never	Never	Currently	Currently	Never	None detected	None
1139	Female	80.7694	Not Hispanic or Latino	White	73	Neither	Never	Never	Never	Never	Never	Never	Never	Currently	Never	Never	Currently	Never	None detected	None
1140	Male	76.5056	Not Hispanic or Latino	White	73	Tremor	Never	Currently	In the past	Never	Never	Never	Currently	Never	Never	Never	Never	Currently	None detected	None
1141	Male	73.9639	Hispanic or Latino	White	70	Tremor	Never	Currently	Never	Never	Never	Currently	Never	Currently	Never	Never	Never	Never	None detected	None
1142	Female	55.5694	Not Hispanic or Latino	Asian	53	Neither	Never	Currently	Never	Never	Never	Currently	Never	Currently	Never	Never	Never	Currently	None detected	None
1143	Male	77.2	Not Hispanic or Latino	White	76	Neither	Never	Never	Never	Never	Never	Never	Currently	Never	Never	Never	Never	Never	None detected	None
1144	Male	53.2083	Not Hispanic or Latino	White	52	Both	Currently	Currently	Currently	Never	Currently	Currently	Never	Never	Currently	Never	Currently	Never	None detected	None
1145	Female	65.9667	Not Hispanic or Latino	White	65	Both	Currently	Currently	Never	Never	Never	Never	Never	In the past	Currently	Never	Never	Never	None detected	None
1146	Male	80.2194	Not Hispanic or Latino	White	69	Tremor	Never	Never	Never	Never	Currently	Never	Never	Never	Currently	Never	Currently	Currently	None detected	None
1147	Female	66.0667	Not Hispanic or Latino	White	65	Neither	Never	Never	Never	Never	Never	Never	Never	In the past	Never	Never	Never	Never	None detected	None
1148	Male	42.6583	Not Hispanic or Latino	White	37	Tremor	Currently	In the past	Never	Never	Never	Currently	Never	Currently	Never	Never	Currently	Never	None detected	None
1149	Male	67.7806	Not Hispanic or Latino	White	59	Neither	Currently	Currently	Currently	Never	Never	Currently	Currently	In the past	Currently	Never	Never	Currently	None detected	None
1150	Male	79.3056	Not Hispanic or Latino	White	76	Neither	Currently	Never	Never	Never	Never	Never	Never	Currently	Never	Never	Currently	Never	None detected	None
1151	Female	80.8889	Not Hispanic or Latino	White	75	Neither	In the past	Currently	Currently	Never	Never	Never	Currently	Never	Currently	Never	Never	In the past	None detected	None
1152	Male	80.3833	Not Hispanic or Latino	White	76	Gait	Never	Never	Never	Currently	Never	Currently	Currently	Currently	Currently	Never	Currently	Currently	None detected	None
1153	Male	73.5611	Not Hispanic or Latino	White	68	Gait	Currently	Never	Never	Never	Currently	Never	Currently	Currently	Currently	Currently	Never	Currently	None detected	None
1154	Male	66.6028	Not Hispanic or Latino	White	59	Tremor	Never	Never	Never	Currently	Never	Never	Currently	Currently	Currently	Never	Currently	Never	None detected	None
1155	Male	62.4556	Not Hispanic or Latino	White	60	Tremor	Never	Currently	Never	Never	Never	Currently	In the past	Currently	Currently	Never	Currently	In the past	None detected	None
1156	Male	60.7278	Not Hispanic or Latino	White	54	Gait	Currently	Currently	Never	Never	Never	Currently	Never	Never	Currently	Never	Currently	Currently	LRRK2 p.G2019S HET	None
1157	Male	79.5444	Not Hispanic or Latino	White	74	Gait	Never	Never	Currently	Never	Never	Never	Never	Never	Currently	Never	Never	Never	None detected	None
1158	Male	69.0861	Not Hispanic or Latino	White	63	Tremor	Currently	Never	Currently	Never	Never	Never	Currently	Currently	Currently	Never	Currently	Never	None detected	None
1159	Male	74.3833	Not Hispanic or Latino	White	73	Tremor	Never	Currently	Never	Never	Never	In the past	Never	In the past	Never	Never	Never	Never	None detected	None
1160	Male	75.0194	Not Hispanic or Latino	White	72	Neither	Never	Never	Never	Currently	Never	Never	Never	Never	Currently	Never	Never	Never	None detected	None
1161	Male	68.0889	Not Hispanic or Latino	White	55	Tremor	Currently	Currently	Never	Currently	Never	Currently	Currently	Currently	Currently	Never	Never	Currently	None detected	None
1162	Male	65.0694	Not Hispanic or Latino	White	64	Gait	Never	In the past	Never	Never	Never	Never	Never	Currently	Currently	Never	Currently	Never	None detected	None
1163	Male	55.825	Not Hispanic or Latino	White	51	Neither	Currently	Currently	Currently	Never	Never	Never	Currently	Currently	Currently	Never	Currently	Currently	None detected	None
1164	Female	83.5111	Not Hispanic or Latino	White	77	Tremor	Never	Never	Never	Currently	Never	Currently	Never	Currently	Currently	Never	Never	Never	None detected	None
1165	Male	60.1528	Not Hispanic or Latino	White	59	Neither	Never	Never	Never	Never	Never	Never	Currently	Never	Never	Never	Never	Never	GBA p.H294Q HET	Severe
1166	Male	70.2583	Not Hispanic or Latino	White	58	Neither	Never	Currently	Never	Currently	Never	Currently	Currently	Never	Never	Currently	Currently	In the past	GBA p.T408M HET	Variant
1167	Female	71.1639	Not Hispanic or Latino	White	64	Tremor	In the past	Currently	Never	Never	Never	In the past	Currently	Never	Never	Never	Never	Never	None detected	None
1168	Male	62.6028	Not Hispanic or Latino	White	59	Tremor	Never	Never	Never	Never	Never	Never	Never	Never	Never	Never	Never	Never	None detected	None
1169	Male	54.8722	Not Hispanic or Latino	White	31	Tremor	Never	Currently	Currently	Never	Never	Currently	Currently	Currently	In the past	Never	Currently	Currently	None detected	None
1170	Female	63.8111	Not Hispanic or Latino	White	54	Neither	Currently	Currently	Currently	Never	Never	Never	Never	Never	Currently	Never	Never	Currently	None detected	None
1171	Male	47.9833	Not Hispanic or Latino	White	40	Tremor	Currently	Currently	Currently	Never	Never	Never	Never	In the past	Currently	Never	Never	Currently	GBA p.E365K HET	Variant
1172	Female	70.1889	Not Hispanic or Latino	White	66	Neither	Currently	Never	Currently	Currently	Never	Currently	Never	Currently	Currently	Currently	Never	Never	None detected	None
1173	Female	78.4917	Not Hispanic or Latino	White	68	Neither	Never	Never	Currently	Never	Never	Never	Never	Never	Currently	Never	Never	Never	None detected	None
1174	Male	84.7861	Not Hispanic or Latino	White	79	Gait	Never	Currently	Currently	Currently	Never	Never	Currently	Never	Currently	Never	Currently	Currently	None detected	None
1175	Female	77.4222	Not Hispanic or Latino	Black or African American	72	Gait	Never	Currently	Never	Currently	Never	Never	Currently	Never	Currently	Never	Never	Currently	None detected	None
1176	Female	75.5528	Not Hispanic or Latino	White	67	Tremor	Never	Never	Never	Currently	Never	Currently	Currently	Currently	Currently	Currently	Currently	Currently	GBA p.N409S HET	Mild
1177	Female	79.8	Not Hispanic or Latino	White	74	Tremor	Never	Never	Currently	Never	Currently	Never	Never	Never	Never	Never	Never	Never	None detected	None
1178	Male	63.7278	Not Hispanic or Latino	White	53	Neither	Currently	Currently	Currently	Currently	Currently	Currently	Currently	Currently	Currently	Never	Currently	Currently	None detected	None
1179	Male	73.1472	Not Hispanic or Latino	White	72	Neither	Never	Never	Never	Never	Never	Currently	Currently	Currently	Never	Never	Never	Never	None detected	None
1180	Male	65.6389	Not Hispanic or Latino	White	61	Tremor	Currently	Currently	Never	Never	Never	Currently	Never	Currently	Currently	Never	Currently	Currently	GBA p.E365K HET	Variant
1181	Female	70.3583	Not Hispanic or Latino	White	68	Neither	Never	Currently	Never	Currently	Never	Never	Currently	Currently	Currently	Never	Currently	Never	None detected	None
1182	Male	62.6028	Not Hispanic or Latino	White	55	Gait	Currently	Currently	Currently	Currently	Never	In the past	Never	Never	Never	Never	Never	In the past	None detected	None
1183	Male	63.0778	Not Hispanic or Latino	White	62	Tremor	Never	Never	Never	Never	Never	Never	Never	Never	Never	Never	Never	Currently	None detected	None
1184	Male	69.5028	Not Hispanic or Latino	White	60	Tremor	Never	Currently	Never	Currently	In the past	Currently	In the past	Currently	Currently	Never	In the past	Never	None detected	None
1185	Male	88.9861	Not Hispanic or Latino	White	86	Neither	Currently	Never	Currently	Currently	Never	Currently	Currently	Never	Currently	Never	Currently	Currently	None detected	None
1186	Male	64.5972	Not Hispanic or Latino	White	63	Neither	Never	Never	Never	Never	Never	Never	Currently	Never	Never	Never	Never	Never	GBA p.T408M HET	Variant
1187	Female	66.3472	Not Hispanic or Latino	White	54	Neither	Currently	Never	Never	Currently	Currently	Currently	Currently	Currently	Currently	Currently	Currently	Currently	None detected	None
1188	Male	76.5944	Not Hispanic or Latino	White	73	Tremor	Currently	Currently	Currently	Currently	Never	In the past	Currently	In the past	Never	Never	Never	Currently	GBA p.T408M HET	Variant
1189	Male	57.9083	Not Hispanic or Latino	White	57	Tremor	Never	Currently	Never	Never	Never	In the past	Currently	Currently	Never	Never	Never	Never	None detected	None
1190	Female	73.85	Not Hispanic or Latino	White	72	Neither	Currently	Never	Never	Never	Never	Never	Never	Never	Currently	Never	Never	Never	LRRK2 p.G2019S HET	None
1191	Male	58.5778	Not Hispanic or Latino	White	57	Tremor	Never	Never	Never	Never	Never	Never	Never	Never	Never	Never	Never	Never	None detected	None
1192	Male	61.5361	Not Hispanic or Latino	White	58	Tremor	Currently	Currently	Never	Currently	Currently	Never	Never	Never	Never	Never	Never	Currently	None detected	None
1193	Male	61.7083	Not Hispanic or Latino	White	59	Tremor	Never	Never	Never	Currently	Never	In the past	Never	Never	Currently	Never	Never	Currently	None detected	None
1194	Female	60.025	Not Hispanic or Latino	White	52	Tremor	Currently	Currently	Currently	Never	Never	Currently	Currently	Currently	Currently	Never	Currently	Never	None detected	None
1195	Male	62.7222	Not Hispanic or Latino	White	61	Tremor	Currently	Currently	Currently	Currently	Never	Currently	Currently	Currently	Currently	In the past	Currently	Currently	None detected	None
1196	Male	64.0944	Not Hispanic or Latino	White	57	Neither	Currently	Currently	Never	Never	Never	Currently	Never	Currently	Currently	Never	Currently	Currently	None detected	None
1197	Female	83.8083	Not Hispanic or Latino	White	80	Tremor	Never	Currently	Never	Never	Currently	Never	In the past	In the past	Currently	Never	Never	Never	None detected	None
1198	Female	68.8028	Not Hispanic or Latino	White	67	Neither	Never	Currently	Never	Currently	Never	Never	Never	Never	Currently	Never	Never	Never	None detected	None
1199	Male	63.5361	Not Hispanic or Latino	White	56	Neither	Currently	Currently	Currently	Currently	Currently	Never	Never	Currently	Currently	Never	Never	Currently	None detected	None
1200	Male	58.0806	Not Hispanic or Latino	White	57	Tremor	Never	Never	Currently	Never	Never	Never	Never	Currently	Currently	Never	Never	Never	Missing	None
1201	Female	76.1472	Not Hispanic or Latino	White	55	Tremor	Currently	Never	Currently	Never	Never	Never	Never	Currently	Never	In the past	Never	Currently	None detected	None
1202	Female	68.5833	Not Hispanic or Latino	White	68	Tremor	Never	Never	Never	Never	Never	Currently	Never	Never	Currently	Never	Never	Never	GBA p.D448H HET	Severe
1203	Female	69.1306	Not Hispanic or Latino	White	59	Tremor	Currently	In the past	Never	Never	In the past	In the past	In the past	In the past	Never	Never	Never	Currently	LRRK2 p.G2019S HET	None
1204	Male	64.2306	Not Hispanic or Latino	White	50	Neither	Currently	Currently	Never	Never	Never	In the past	In the past	In the past	In the past	Never	In the past	Currently	None detected	None
1205	Female	81.8528	Not Hispanic or Latino	White	62	Neither	Never	Currently	Currently	Currently	Never	Currently	Never	Currently	Currently	Currently	Never	Currently	None detected	None
1206	Male	75.1056	Not Hispanic or Latino	White	60	Both	Never	Currently	Currently	Never	Never	In the past	Currently	Currently	Currently	Never	Never	In the past	None detected	None
1207	Male	69.9139	Not Hispanic or Latino	White	62	Gait	Currently	In the past	Currently	Currently	Never	Currently	Currently	Currently	Currently	Never	Never	Never	None detected	None
1208	Male	60.35	Not Hispanic or Latino	White	58	Tremor	Currently	Currently	In the past	Never	Never	Never	In the past	Currently	Currently	Never	Never	Currently	None detected	None
1209	Male	58.4917	Not Hispanic or Latino	White	56	Tremor	Never	Currently	Currently	Currently	Never	Currently	Currently	Currently	Currently	Currently	Never	Currently	None detected	None
1210	Male	61.5611	Not Hispanic or Latino	White	53	Neither	Currently	Currently	Currently	Currently	Currently	Currently	Currently	Currently	Currently	In the past	Currently	Currently	None detected	None
1211	Male	88.0028	Not Hispanic or Latino	White	83	Neither	Currently	In the past	Currently	Currently	Never	Never	Currently	Never	Never	Currently	Currently	Currently	Missing	None
1212	Male	76.5778	Not Hispanic or Latino	White	67	Tremor	Currently	Currently	Currently	Currently	Never	Never	Currently	Never	Currently	Never	Currently	In the past	None detected	None
1213	Male	66.0111	Not Hispanic or Latino	White	62	Tremor	Never	Currently	Currently	Never	Never	Never	Never	Never	Never	Never	Never	Never	None detected	None
1214	Male	75.3917	Not Hispanic or Latino	Black or African American	72	Neither	Currently	Currently	Currently	Currently	Never	Never	Currently	Never	Currently	Currently	Currently	Currently	None detected	None
1215	Male	68.4111	Not Hispanic or Latino	White	65	Tremor	Currently	Never	In the past	Never	Never	Never	Never	Currently	Never	Never	Never	Never	None detected	None
1216	Male	60.6917	Not Hispanic or Latino	White	58	Both	Never	Never	Never	Never	Never	Never	Never	In the past	Never	Currently	Never	Never	None detected	None
1217	Male	60.5306	Not Hispanic or Latino	White	58	Tremor	Never	Currently	Never	Currently	Never	Never	In the past	Currently	Currently	Never	Currently	Currently	None detected	None
1218	Male	66.2056	Not Hispanic or Latino	White	63	Tremor	Never	Currently	Currently	Currently	Never	Currently	Currently	Currently	Currently	Never	Currently	Currently	GBA p.T408M HET	Variant
1219	Female	82.925	Not Hispanic or Latino	Black or African American	80	Gait	Never	Never	Never	Currently	Never	Currently	Never	Currently	Currently	Never	Currently	Never	None detected	None
1220	Male	70.6222	Not Hispanic or Latino	White	67	Gait	Never	Never	In the past	Currently	Never	Never	Currently	Never	Currently	Currently	Currently	Never	None detected	None
1221	Female	81.1111	Not Hispanic or Latino	White	75	Tremor	Never	Never	Never	Never	Never	Never	Currently	Currently	Currently	Never	Never	Never	None detected	None
1222	Female	54.0722	Not Hispanic or Latino	White	51	Tremor	Currently	Never	Currently	Never	Never	In the past	Never	In the past	In the past	Currently	Never	Never	GBA p.N409S HET	Mild
1223	Female	70.4667	Not Hispanic or Latino	White	70	Tremor	Never	Never	Never	Never	Never	Never	Never	Currently	Never	Never	Never	Currently	None detected	None
1224	Male	44.5528	Not Hispanic or Latino	White	43	Tremor	Never	Currently	Currently	Never	Never	Never	Never	Currently	Never	Never	Never	Never	None detected	None
1225	Male	57.3333	Not Hispanic or Latino	White	54	Tremor	Never	Never	Never	Currently	Never	Currently	Never	Currently	Currently	Never	Currently	Currently	GBA p.N409S HET	Mild
1226	Female	61.8417	Not Hispanic or Latino	White	59	Tremor	Never	Never	Currently	Never	Never	Never	Never	In the past	Never	Never	Currently	Currently	None detected	None
1227	Male	62.175	Not Hispanic or Latino	White	58	Neither	Currently	Never	Never	Never	Never	Never	Never	Never	Currently	Never	Currently	Never	None detected	None
1228	Female	72.5167	Not Hispanic or Latino	White	67	Tremor	Currently	Currently	Currently	Currently	Never	Currently	Never	Currently	Currently	Never	Currently	Currently	None detected	None
1229	Male	60.575	Not Hispanic or Latino	White	57	Neither	Never	Currently	Currently	Currently	Never	Never	Never	Never	Currently	Never	Currently	Never	None detected	None
1230	Female	64.0389	Not Hispanic or Latino	White	62	Tremor	Never	Currently	Currently	Currently	Never	In the past	Currently	Never	Currently	Never	Never	Currently	None detected	None
1231	Male	78.6778	Not Hispanic or Latino	White	76	Tremor	Never	Never	Never	Never	Never	Never	Currently	Never	Currently	Never	Never	Never	None detected	None
1232	Female	65.2694	Not Hispanic or Latino	White	64	Gait	Never	Currently	In the past	Never	In the past	Currently	Never	Currently	Currently	Never	In the past	Never	None detected	None
1233	Male	62.6667	Not Hispanic or Latino	White	62	Tremor	Never	Never	Never	Never	Never	Currently	Never	Currently	Currently	Never	Currently	Currently	None detected	None
1234	Male	71.775	Not Hispanic or Latino	White	47	Tremor	Never	Never	Never	Currently	Never	Currently	Currently	Never	Never	Never	Never	Currently	None detected	None
1235	Female	66.1194	Not Hispanic or Latino	White	66	Tremor	Never	Never	Never	Never	Never	Never	Never	Currently	Never	Never	Never	Currently	None detected	None
1236	Male	73.375	Not Hispanic or Latino	White	69	Both	Never	Never	Currently	Currently	Never	Currently	Currently	Currently	Currently	Currently	Currently	Currently	GBA p.N409S HET	Mild
1237	Female	68.6889	Not Hispanic or Latino	White	68	Tremor	Never	Never	Currently	Never	Never	Never	Never	Currently	Never	Never	Never	Currently	None detected	None
1238	Female	78.5917	Not Hispanic or Latino	White	78	Tremor	Currently	Currently	Never	Never	Never	Never	Currently	Never	Currently	Never	Currently	Currently	None detected	None
1239	Male	59.9611	Hispanic or Latino	White	58	Neither	Currently	Never	Never	Currently	Never	Currently	In the past	Currently	In the past	Currently	Currently	Currently	None detected	None
1240	Female	68.1972	Not Hispanic or Latino	White	60	Neither	Currently	Currently	Currently	Currently	Never	Never	Currently	Never	Currently	Never	Never	Currently	None detected	None
1241	Female	62.2278	Not Hispanic or Latino	White	50	Tremor	Never	Currently	In the past	Never	Currently	Never	Never	Currently	Never	Never	Never	Never	None detected	None
1242	Female	77.6611	Not Hispanic or Latino	Black or African American	74	Tremor	Never	Currently	Currently	Currently	Never	Currently	Currently	Currently	Currently	Currently	Never	Currently	None detected	None
1243	Female	78.6556	Not Hispanic or Latino	White	73	Tremor	In the past	Currently	In the past	Currently	In the past	In the past	Never	Currently	Currently	Currently	Never	Currently	None detected	None
1244	Male	67.0667	Not Hispanic or Latino	White	56	Tremor	Currently	Currently	Currently	Currently	In the past	Currently	Currently	Never	Currently	Currently	Never	Currently	None detected	None
1245	Male	57.7889	Not Hispanic or Latino	White	55	Tremor	Never	Currently	Never	Never	Currently	Never	Currently	Never	Never	Never	Never	Currently	None detected	None
1246	Male	54.0833	Not Hispanic or Latino	White	44	Neither	Currently	Currently	Currently	Never	Never	Never	Never	Never	Currently	Never	Never	Never	None detected	None
1247	Female	73.2306	Not Hispanic or Latino	White	69	Tremor	Currently	Never	Never	Never	Never	Currently	Currently	In the past	Currently	Never	Never	Currently	None detected	None
1248	Male	64.8639	Not Hispanic or Latino	White	63	Tremor	Currently	Currently	Never	Currently	Never	In the past	In the past	Currently	Currently	Never	Never	In the past	None detected	None
1249	Female	75.5306	Not Hispanic or Latino	White	64	Tremor	Currently	Never	Currently	Currently	Never	Never	Never	Currently	Currently	Never	Never	Never	None detected	None
1250	Male	73.5056	Not Hispanic or Latino	White	70	Gait	Currently	Currently	Currently	Currently	Never	Currently	In the past	Currently	In the past	Never	Never	Currently	None detected	None
1251	Male	78.9056	Not Hispanic or Latino	White	75	Tremor	Currently	Currently	Currently	Never	Never	Never	Currently	Never	Currently	Currently	Currently	Currently	None detected	None
1252	Male	66.2778	Not Hispanic or Latino	White	53	Tremor	In the past	Never	Never	Currently	Never	Never	Never	Never	Currently	Never	Never	Currently	None detected	None
1253	Female	56.4056	Not Hispanic or Latino	White	53	Neither	Currently	Never	In the past	Currently	Never	In the past	Currently	Never	Currently	Currently	Never	Currently	None detected	None
1254	Male	75.3472	Not Hispanic or Latino	White	72	Tremor	Never	Never	Never	Never	Currently	Never	Never	In the past	Currently	Never	Currently	Currently	None detected	None
1255	Male	83.2667	Not Hispanic or Latino	White	81	Gait	Never	Currently	Currently	Currently	Never	Currently	Never	Never	Currently	Never	Never	Never	None detected	None
1256	Male	62.3861	Not Hispanic or Latino	Asian	32	Neither	Currently	Currently	Never	Never	Never	Never	Currently	Never	Currently	Currently	Never	Currently	None detected	None
1257	Male	61.35	Not Hispanic or Latino	White	51	Tremor	Never	Never	Currently	Currently	Never	Currently	Currently	Currently	Never	Currently	Currently	Currently	None detected	None
1258	Female	77.8778	Not Hispanic or Latino	White	77	Tremor	Never	Never	Never	Currently	Never	Currently	Never	Currently	Currently	Never	Currently	Never	None detected	None
1259	Female	72.4806	Not Hispanic or Latino	White	60	Tremor	Currently	Currently	Currently	Currently	Currently	Currently	Never	Currently	Currently	Currently	Currently	Never	LRRK2 p.G2019S HET	None
1260	Male	70.125	Not Hispanic or Latino	White	66	Tremor	Currently	Never	Currently	Never	Never	Never	In the past	Currently	Never	Never	Never	Currently	None detected	None
1261	Female	69.4306	Not Hispanic or Latino	White	63	Tremor	Currently	Currently	Never	Currently	Never	Currently	In the past	Currently	Currently	Never	Never	Never	None detected	None
1262	Male	70.3667	Not Hispanic or Latino	Black or African American	65	Gait	Never	Currently	Never	Currently	Never	Never	Never	Never	Never	Never	Never	Currently	None detected	None
1263	Female	82.4139	Not Hispanic or Latino	White	72	Tremor	Currently	Currently	Currently	Currently	In the past	Currently	Never	Currently	Currently	Never	Currently	Never	None detected	None
1264	Male	71.1278	Not Hispanic or Latino	White	70	Gait	Never	Never	Never	Never	Never	Never	Never	Never	Currently	Never	Never	Never	None detected	None
1265	Male	58.625	Not Hispanic or Latino	White	57	Tremor	Never	Currently	Never	Never	Never	Never	Never	Never	Currently	Never	Currently	Never	None detected	None
1266	Female	48.1417	Not Hispanic or Latino	Asian	38	Neither	Never	Currently	Currently	Never	Never	Never	Never	Never	Never	Never	Never	Currently	None detected	None
1267	Male	82.8667	Not Hispanic or Latino	White	80	Both	Never	Never	Never	Never	Never	Never	Currently	Never	Never	Never	Currently	Currently	None detected	None
1268	Female	72.4722	Not Hispanic or Latino	White	70	Tremor	Currently	Currently	Currently	Never	Currently	Currently	Never	Currently	Currently	Never	Currently	Currently	None detected	None
1269	Female	38.7306	Not Hispanic or Latino	White	36	Neither	Never	Currently	Currently	Never	Never	Never	In the past	Never	Never	Never	Never	Never	None detected	None
1270	Female	67.6889	Not Hispanic or Latino	White	67	Tremor	Never	Never	Currently	Currently	Never	Currently	Currently	Currently	Currently	Never	Currently	Currently	None detected	None
1271	Female	72.7361	Not Hispanic or Latino	Asian	71	Gait	Never	Never	Never	Currently	Never	Never	Never	Never	Currently	Never	Currently	Currently	None detected	None
1272	Male	74.4972	Not Hispanic or Latino	White	73	Tremor	Never	Never	Currently	Currently	Never	Never	Currently	Never	Never	Never	Never	Never	None detected	None
1273	Male	78.7722	Not Hispanic or Latino	White	71	Tremor	Never	Currently	Never	Never	Never	Never	Never	Never	Never	Never	Never	Never	None detected	None
1274	Male	81.6306	Not Hispanic or Latino	White	60	Tremor	Currently	In the past	Never	Currently	Never	In the past	Never	Currently	Never	Currently	Currently	Currently	None detected	None
1275	Male	66.5056	Hispanic or Latino	White	58	Tremor	Currently	Currently	Never	Currently	Currently	Currently	Currently	Currently	Currently	Never	Currently	Never	None detected	None
1276	Female	75.1167	Not Hispanic or Latino	White	70	Tremor	Currently	Currently	Currently	Never	Currently	Never	In the past	Never	Never	Never	Never	In the past	GBA p.T408M HET	Variant
1277	Female	89.7	Not Hispanic or Latino	White	86	Neither	Never	Currently	Currently	Never	Never	Currently	Never	Never	Currently	Currently	Never	Never	None detected	None
1278	Male	70.4917	Not Hispanic or Latino	White	68	Tremor	Currently	In the past	Never	Currently	Currently	Currently	Currently	Currently	Currently	In the past	Currently	Currently	None detected	None
1279	Male	75.7444	Not Hispanic or Latino	White	74	Tremor	Never	Currently	Never	Never	Never	Never	In the past	Never	Currently	Never	Currently	Never	None detected	None
1280	Female	67.6389	Not Hispanic or Latino	White	64	Tremor	Never	Currently	Currently	Currently	Never	Never	Never	Never	Never	Never	Never	Never	None detected	None
1281	Female	81.6889	Not Hispanic or Latino	Black or African American	74	Tremor	Never	Currently	Currently	Currently	Never	Currently	Currently	Currently	Currently	Currently	Currently	Currently	None detected	None
1282	Male	60.6083	Not Hispanic or Latino	White	57	Tremor	Never	Never	Never	Never	Never	Never	Never	Currently	Never	Never	Never	Never	None detected	None
1283	Male	59.4778	Not Hispanic or Latino	White	57	Both	Currently	In the past	Never	Never	Never	In the past	Never	Currently	Currently	Never	Never	Currently	GBA p.E365K HET	Variant
1284	Female	66.2917	Not Hispanic or Latino	White	64	Tremor	Never	Currently	Currently	Currently	Never	Never	In the past	Currently	Currently	In the past	Never	Currently	None detected	None
1285	Male	62.5694	Not Hispanic or Latino	White	60	Tremor	Never	Currently	Never	Never	Never	In the past	Never	In the past	Currently	Never	Never	In the past	None detected	None
1286	Male	67.3028	Not Hispanic or Latino	White	66	Neither	Never	Never	Never	Never	Never	Never	Never	Currently	Never	Never	Never	Currently	None detected	None
1287	Female	70.6	Not Hispanic or Latino	White	70	Tremor	Never	Never	Currently	Currently	Never	Currently	Never	Currently	Currently	Currently	Currently	Currently	None detected	None
1288	Female	72.9778	Not Hispanic or Latino	White	63	Both	Never	Never	Never	Currently	Never	Never	Currently	Never	Currently	Never	Never	Never	GBA p.E365K HET	Variant
1289	Female	59.9833	Not Hispanic or Latino	White	59	Neither	Currently	Currently	Currently	Currently	Never	Currently	Never	Currently	Currently	Never	Currently	Never	None detected	None
1290	Male	75.3167	Not Hispanic or Latino	Black or African American	74	Tremor	Never	Never	Currently	Never	Never	Never	Never	Never	Never	Never	Never	Never	None detected	None
1291	Male	66.2972	Not Hispanic or Latino	White	55	Tremor	Currently	Currently	Currently	Currently	In the past	In the past	Currently	Never	Currently	Never	In the past	Never	GBA p.E365K HET	Variant
1292	Male	56.2639	Not Hispanic or Latino	White	55	Neither	In the past	Currently	Currently	Currently	Never	Currently	Never	Currently	Never	Currently	In the past	In the past	None detected	None
1293	Female	66.2694	Not Hispanic or Latino	White	65	Tremor	Never	Never	Never	Never	Never	Never	Currently	Currently	Currently	Never	Currently	Currently	None detected	None
1294	Female	74.0083	Not Hispanic or Latino	White	73	Both	Currently	Currently	Never	Currently	Never	Currently	Currently	Currently	Currently	Currently	Currently	Currently	None detected	None
1295	Male	69.2111	Not Hispanic or Latino	White	63	Tremor	Never	Never	In the past	Currently	Never	Never	Never	Never	Never	Never	Never	Currently	None detected	None
1296	Female	73.8694	Not Hispanic or Latino	White	67	Gait	Currently	Currently	Currently	Currently	Never	In the past	Currently	Never	Never	Never	Currently	Never	None detected	None
1297	Male	66.0278	Not Hispanic or Latino	White	53	Tremor	Currently	Currently	In the past	Currently	Never	Never	Currently	Never	Never	In the past	Never	Never	None detected	None
1298	Male	74.3972	Not Hispanic or Latino	White	53	Gait	Never	Currently	Currently	Never	Currently	Never	Currently	Never	Currently	Currently	Never	Currently	None detected	None
1299	Female	77.5	Not Hispanic or Latino	White	65	Gait	Currently	Never	Currently	Never	Never	Currently	Never	Never	Never	Never	Never	Never	None detected	None
1300	Male	77.2028	Not Hispanic or Latino	White	75	Tremor	Never	Never	Never	Currently	Never	Currently	Never	Currently	Currently	Never	Never	Currently	None detected	None
1301	Female	71.1833	Not Hispanic or Latino	White	64	Gait	Never	Never	Currently	Currently	Never	Currently	In the past	Currently	Never	Never	Currently	Never	None detected	None
1302	Male	67.6778	Not Hispanic or Latino	White	54	Neither	Currently	Currently	Currently	Currently	Never	Currently	Currently	Currently	Currently	Currently	Never	Currently	None detected	None
1303	Male	81.5306	Not Hispanic or Latino	White	74	Gait	Never	Currently	Never	Currently	Never	Never	Never	Never	Currently	Currently	Never	Currently	None detected	None
1304	Male	68.4778	Not Hispanic or Latino	White	64	Both	Currently	Never	Currently	Never	Never	Never	Never	Currently	Never	Never	Currently	Currently	None detected	None
1305	Male	63.4667	Not Hispanic or Latino	White	52	Tremor	Currently	Currently	Never	Currently	Never	Never	Currently	Currently	Currently	Currently	Currently	Currently	None detected	None
1306	Male	52.4722	Not Hispanic or Latino	Unknown or Not Reported	51	Neither	Never	Currently	Currently	Never	Never	Never	Currently	Currently	Currently	Never	Currently	Never	None detected	None
1307	Male	59.2778	Not Hispanic or Latino	White	54	Neither	Never	Never	Never	Never	Never	Never	Never	Never	Never	Never	Never	Currently	GBA p.N409S HET GBA p.T408M HET	Mild
1308	Male	58.8444	Not Hispanic or Latino	White	56	Tremor	In the past	Currently	Currently	Currently	Never	Currently	Currently	Currently	Currently	Currently	Currently	Currently	GBA p.E365K HET	Variant
1309	Male	67.0917	Not Hispanic or Latino	White	54	Tremor	Never	Currently	Currently	Currently	Never	Currently	Currently	Currently	Currently	Currently	Currently	Currently	GBA p.E365K HET	Variant
1310	Male	83.1944	Not Hispanic or Latino	White	83	Tremor	Never	Never	Never	Never	In the past	Never	Currently	Currently	Currently	Never	Never	Never	None detected	None
1311	Male	76.1139	Not Hispanic or Latino	White	74	Tremor	Never	Never	Never	Never	Never	Never	Never	Never	Never	Never	Never	Never	None detected	None
1312	Male	63.4167	Not Hispanic or Latino	White	62	Both	Currently	Never	Currently	Never	Never	Currently	Currently	Never	Currently	Never	Never	Never	None detected	None
1313	Male	89.1333	Not Hispanic or Latino	White	87	Gait	Never	Never	Never	Never	Never	Never	Never	Never	Currently	Never	Never	Never	None detected	None
1314	Male	69.3139	Not Hispanic or Latino	Black or African American	67	Neither	Never	Never	Currently	Never	Never	Never	Currently	Currently	Never	Never	Never	Currently	None detected	None
1315	Male	51.7222	Not Hispanic or Latino	White	41	Neither	In the past	Currently	Currently	Currently	In the past	In the past	In the past	Never	Currently	Never	Currently	In the past	Missing	None
1316	Male	61.2306	Not Hispanic or Latino	White	59	Tremor	Never	Never	Currently	Never	Never	Never	Never	Never	Never	Never	Never	Never	None detected	None
1317	Female	79.8444	Not Hispanic or Latino	White	75	Tremor	Never	Currently	Currently	Never	Never	Never	Never	In the past	Never	Never	Never	Never	None detected	None
1318	Male	82.3028	Not Hispanic or Latino	White	81	Tremor	Never	Never	Never	Never	Never	Never	Never	Never	Never	Never	Never	In the past	None detected	None
1319	Male	76.9194	Not Hispanic or Latino	White	71	Tremor	Never	Never	In the past	Never	Never	Never	Never	Never	Currently	In the past	Never	Currently	None detected	None
1320	Female	69.35	Not Hispanic or Latino	White	67	Neither	Currently	Currently	Currently	Currently	Never	Never	Never	Never	Currently	Never	Never	Currently	None detected	None
1321	Female	73.8194	Not Hispanic or Latino	More than one Race	73	Tremor	In the past	Never	In the past	Never	Never	Never	Never	Never	Currently	Never	Never	In the past	None detected	None
1322	Female	79.5611	Not Hispanic or Latino	White	76	Gait	Currently	Currently	Currently	Currently	Never	Currently	Currently	Currently	In the past	Currently	Never	Currently	None detected	None
1323	Male	73.5389	Not Hispanic or Latino	White	71	Both	Never	Never	Never	Currently	Never	Never	Never	Never	Never	Never	Never	In the past	None detected	None
1324	Female	60.0167	Not Hispanic or Latino	White	55	Tremor	Never	Currently	Never	Currently	Never	Currently	Never	Currently	Currently	Never	Currently	Currently	None detected	None
1325	Male	60.0444	Not Hispanic or Latino	White	56	Neither	Currently	Never	Currently	Currently	Never	Never	In the past	Currently	Currently	Never	Currently	Currently	None detected	None
1326	Male	58.3806	Not Hispanic or Latino	White	55	Tremor	Never	Never	Currently	Currently	Never	Currently	Currently	Currently	Currently	Currently	Currently	Currently	None detected	None
1327	Male	82.2778	Not Hispanic or Latino	Asian	80	Tremor	Never	Never	Never	Currently	Never	In the past	Never	Currently	Never	Never	Never	Never	None detected	None
1328	Female	56.925	Not Hispanic or Latino	White	52	Neither	Currently	Currently	Currently	Never	Never	Currently	Never	Currently	Currently	Never	Never	Currently	None detected	None
1329	Male	76.2167	Not Hispanic or Latino	White	60	Neither	Currently	Currently	Currently	Currently	Currently	Never	Currently	Currently	Currently	Never	Never	Currently	GBA p.L483P HET	Severe
1330	Male	75.4444	Not Hispanic or Latino	White	75	Neither	Never	Currently	Never	Never	Never	Never	Currently	Never	Never	Never	Never	Never	None detected	None
1331	Male	75.425	Not Hispanic or Latino	White	68	Both	Currently	Never	Never	Never	Never	Never	Currently	Currently	Never	Never	Currently	Currently	None detected	None
1332	Male	63.1917	Not Hispanic or Latino	White	58	Tremor	Never	Currently	Never	Currently	Never	Currently	Currently	Currently	Currently	Never	Currently	Never	None detected	None
1333	Female	77.0972	Not Hispanic or Latino	White	50	Tremor	Never	Currently	Never	Currently	Never	Never	Never	Currently	Currently	In the past	Currently	Currently	LRRK2 p.G2019S HET	None
1334	Female	73.45	Not Hispanic or Latino	Unknown or Not Reported	73	Tremor	Never	In the past	Never	Never	Never	Never	Never	Never	Never	Never	Currently	In the past	None detected	None
1335	Female	71.9667	Not Hispanic or Latino	White	71	Tremor	Currently	Never	Never	Currently	Never	Never	Never	Never	Never	Never	Never	Never	None detected	None
1336	Female	73.1972	Not Hispanic or Latino	White	59	Neither	Currently	Never	Currently	Never	Never	Currently	In the past	Currently	Currently	Never	Never	Never	None detected	None
1337	Female	74.7194	Not Hispanic or Latino	White	69	Tremor	Never	Currently	Currently	Currently	Never	In the past	Never	Currently	Currently	Never	Never	Never	None detected	None
1338	Female	75.6639	Not Hispanic or Latino	Black or African American	75	Tremor	Never	Never	Never	Never	Never	Never	Never	Never	Never	Never	Never	Currently	None detected	None
1339	Male	63.5528	Not Hispanic or Latino	Asian	62	Tremor	Never	Currently	Never	Never	Never	Currently	Never	Never	Never	Never	Currently	Never	None detected	None
1340	Female	58.2361	Not Hispanic or Latino	White	52	Tremor	Currently	Currently	Currently	Never	Never	In the past	Currently	Currently	Currently	Never	Currently	Never	None detected	None
1341	Male	69.6528	Not Hispanic or Latino	White	59	Gait	Currently	Currently	Currently	Currently	Never	Currently	Never	Currently	Currently	Currently	Currently	Currently	None detected	None
1342	Male	55.2389	Not Hispanic or Latino	White	42	Tremor	Currently	Currently	Currently	Currently	Never	Never	Never	Never	Never	Never	Currently	Currently	None detected	None
1343	Male	68.7222	Not Hispanic or Latino	White	64	Neither	Never	Never	Never	Currently	Never	Never	Never	Never	In the past	Currently	Never	Never	GBA p.E365K HET	Variant
1344	Male	75.15	Not Hispanic or Latino	White	65	Tremor	Never	Never	Currently	Never	Never	Never	Never	Never	Never	Never	Never	Never	LRRK2 p.G2019S HOM; GBA p.N409S HET	Mild
1345	Female	63.7556	Not Hispanic or Latino	White	62	Tremor	Never	Never	Currently	Never	Never	In the past	Never	Never	Never	Never	Never	Never	None detected	None
1346	Female	80.5833	Not Hispanic or Latino	Black or African American	65	Neither	Never	Currently	Currently	Currently	Never	Never	Currently	Currently	Currently	Never	Never	Currently	None detected	None
1347	Female	69.925	Not Hispanic or Latino	White	65	Tremor	In the past	Never	In the past	Currently	Never	Currently	Never	Currently	Currently	Never	Currently	Never	None detected	None
1348	Female	67.6861	Not Hispanic or Latino	White	52	Tremor	In the past	Currently	Never	Never	Never	Never	Never	Never	Currently	Never	Never	Never	None detected	None
1349	Male	75.7833	Not Hispanic or Latino	White	70	Tremor	Currently	Never	Currently	Never	Never	Never	Currently	Never	Never	Never	Never	Never	None detected	None
1350	Male	78.1917	Not Hispanic or Latino	White	62	Tremor	Never	Currently	Currently	Currently	Never	Never	Never	Currently	Currently	Never	Currently	Currently	None detected	None
1351	Male	72.1306	Not Hispanic or Latino	Black or African American	68	Tremor	Never	Never	Currently	Currently	Never	Currently	Currently	Never	Never	Never	Currently	Currently	None detected	None
1352	Male	68.6833	Not Hispanic or Latino	White	60	Tremor	Currently	Currently	Currently	Currently	Never	Currently	Currently	Currently	Currently	Never	Currently	Currently	None detected	None
1353	Male	74.125	Not Hispanic or Latino	White	69	Neither	Currently	Currently	Never	Currently	Never	Currently	Currently	Currently	Currently	In the past	Currently	Currently	None detected	None
1354	Male	70.6861	Not Hispanic or Latino	White	65	Tremor	Never	Never	Currently	Never	Never	Never	Currently	Never	Never	Never	Currently	Currently	None detected	None
1355	Male	79.3944	Not Hispanic or Latino	White	68	Neither	Currently	Currently	Currently	Currently	Never	Currently	Currently	Never	Currently	Currently	Currently	Currently	None detected	None
1356	Male	83.5694	Not Hispanic or Latino	White	83	Neither	Never	Never	Currently	Currently	Never	Currently	Currently	Never	Never	Never	Never	Never	None detected	None
1357	Male	71.3722	Not Hispanic or Latino	White	70	Both	Currently	Never	Never	Never	Never	Currently	Never	Currently	Never	Never	Never	Never	None detected	None
1358	Male	72.8306	Not Hispanic or Latino	Black or African American	67	Tremor	Never	Currently	Never	Currently	Currently	Currently	Never	Currently	Currently	Currently	Currently	Never	None detected	None
1359	Male	58.4806	Not Hispanic or Latino	White	57	Neither	Currently	Currently	Currently	In the past	Never	Currently	Never	Currently	Currently	Never	Never	Never	None detected	None
1360	Male	67.5528	Not Hispanic or Latino	White	65	Gait	Never	Currently	Never	Never	Never	Never	Currently	Never	Never	Currently	Never	Currently	None detected	None
1361	Male	54.5111	Not Hispanic or Latino	White	39	Neither	Currently	Currently	Never	Currently	Never	Currently	Never	Currently	Currently	Currently	Never	In the past	None detected	None
1362	Female	71.0194	Not Hispanic or Latino	White	71	Tremor	Never	In the past	Never	Never	Never	Never	Never	Never	Currently	Never	Never	Never	None detected	None
1363	Male	67.7917	Not Hispanic or Latino	White	55	Tremor	Never	Currently	Currently	Currently	Never	Currently	Currently	Never	Currently	Currently	Currently	Currently	None detected	None
1364	Female	55.9944	Not Hispanic or Latino	White	55	Both	Never	In the past	Never	Currently	Never	Currently	Never	Currently	Never	Never	Never	Never	None detected	None
1365	Female	68.5972	Not Hispanic or Latino	White	61	Neither	Never	Currently	Never	Never	Never	Never	Never	Never	Currently	Never	Never	Currently	None detected	None
1366	Male	68.6583	Not Hispanic or Latino	White	64	Neither	Currently	Never	Currently	Currently	Never	Currently	Currently	Currently	Currently	Currently	Currently	Currently	None detected	None
1367	Male	75.8778	Not Hispanic or Latino	White	70	Neither	Currently	Never	Never	Never	Never	Never	Currently	Never	Never	Never	Never	Currently	None detected	None
1368	Male	63.2694	Not Hispanic or Latino	White	61	Tremor	Never	Never	Currently	Never	Never	Never	Never	Currently	Never	Never	Currently	Never	None detected	None
1369	Female	74.2806	Not Hispanic or Latino	Black or African American	71	Tremor	Never	Never	Currently	Never	Never	Never	Never	Never	Currently	Currently	Never	Never	None detected	None
1370	Female	66.7222	Not Hispanic or Latino	White	65	Tremor	Never	Currently	Never	Never	Never	Never	Never	Currently	Never	Never	Never	Never	None detected	None
1371	Female	47.9722	Not Hispanic or Latino	White	38	Neither	Currently	Currently	Currently	Never	Never	Currently	Currently	Currently	Currently	Never	Currently	Never	None detected	None
1372	Male	78.4778	Not Hispanic or Latino	White	76	Tremor	Currently	Never	Never	Currently	In the past	In the past	In the past	Currently	Currently	Currently	Currently	Currently	GBA p.T408M HET	Variant
1373	Female	74.7806	Not Hispanic or Latino	White	63	Neither	Currently	Never	Never	Currently	Never	Currently	Currently	Never	Never	Never	Currently	Currently	None detected	None
1374	Male	73.4194	Not Hispanic or Latino	White	67	Neither	Currently	Currently	Currently	Never	Never	Currently	Never	Currently	Currently	Never	Never	Currently	None detected	None
1375	Male	54.4583	Not Hispanic or Latino	White	43	Neither	Never	Currently	Currently	Currently	Currently	Currently	Currently	Currently	Currently	Never	Never	Currently	None detected	None
1376	Male	76.4083	Not Hispanic or Latino	White	67	Tremor	Never	Currently	Currently	Never	Never	In the past	Currently	Currently	Currently	Never	Never	Currently	None detected	None
1377	Male	64.2694	Not Hispanic or Latino	White	57	Tremor	Currently	Currently	Currently	Currently	Never	Never	Currently	Never	Currently	Never	Never	Currently	None detected	None
1378	Female	68.7167	Not Hispanic or Latino	White	67	Tremor	Never	Never	Never	Never	Never	In the past	Never	Never	Never	Never	Never	Currently	None detected	None
1379	Female	72.5389	Not Hispanic or Latino	Asian	65	Tremor	Currently	Never	Currently	Never	Never	Never	Never	Never	Never	Never	Never	Currently	None detected	None
1380	Female	46.8306	Not Hispanic or Latino	White	46	Tremor	Never	Currently	Never	Never	Never	Never	Never	Currently	Never	Never	Never	Never	GBA p.T408M HET	Variant
1381	Male	80.5528	Not Hispanic or Latino	White	79	Neither	Never	Never	Never	Currently	Never	In the past	Currently	In the past	Currently	Currently	Currently	In the past	None detected	None
1382	Female	55.2722	Not Hispanic or Latino	White	50	Neither	Currently	Currently	Currently	Currently	Never	Currently	Currently	Currently	Never	Never	Currently	Currently	GBA p.L483P HET	Severe
1383	Male	87.4111	Not Hispanic or Latino	White	62	Tremor	Never	Never	Currently	Never	Never	Never	Currently	Never	Never	Never	Never	Currently	None detected	None
1384	Male	61.4639	Not Hispanic or Latino	White	48	Tremor	Currently	In the past	Currently	Currently	In the past	Never	Never	Never	Currently	Never	Never	Currently	None detected	None
1385	Male	78.5222	Not Hispanic or Latino	Black or African American	75	Neither	Currently	Currently	Never	Never	Never	Never	In the past	Never	Never	Never	Never	Never	None detected	None
1386	Male	59.7	Not Hispanic or Latino	Asian	55	Neither	Currently	Never	Never	Never	Never	Never	Currently	Currently	Currently	Never	Currently	Never	None detected	None
1387	Male	59.6	Not Hispanic or Latino	White	54	Tremor	Currently	Never	Currently	Never	Never	Never	Currently	Currently	Currently	Never	Currently	Never	None detected	None
1388	Male	69.2028	Not Hispanic or Latino	White	68	Tremor	Never	Never	Never	Currently	Never	Currently	Never	Currently	Currently	Currently	Currently	Currently	None detected	None
1389	Male	73.9611	Not Hispanic or Latino	Black or African American	62	Tremor	Never	Currently	Currently	Never	Never	Never	Never	Currently	Currently	Currently	Never	Never	Missing	None
1390	Male	67.9944	Not Hispanic or Latino	White	61	Gait	Never	Never	Never	Currently	Never	In the past	Currently	In the past	Currently	Never	Currently	Never	None detected	None
1391	Male	68.6222	Not Hispanic or Latino	White	64	Gait	Currently	Currently	Currently	Never	Never	Never	Never	Never	Never	Never	Never	Never	None detected	None
1392	Female	71.9944	Not Hispanic or Latino	Asian	68	Tremor	Never	Never	Currently	Currently	Never	Never	Currently	Never	Currently	Never	Currently	Never	None detected	None
1393	Female	63.0833	Not Hispanic or Latino	White	62	Neither	Never	Never	In the past	Never	Never	Never	Currently	Never	Currently	Never	Never	Never	None detected	None
1394	Male	61.2083	Not Hispanic or Latino	White	53	Tremor	Never	Never	Currently	Never	Never	Never	In the past	In the past	Currently	Never	Never	In the past	None detected	None
1395	Male	73.7333	Not Hispanic or Latino	White	63	Tremor	In the past	In the past	Never	Currently	In the past	Currently	Currently	In the past	Currently	Never	Currently	In the past	None detected	None
1396	Female	78.7611	Not Hispanic or Latino	White	68	Neither	Never	Currently	Currently	Currently	Never	Currently	Currently	Currently	Currently	Never	Currently	Currently	Missing	None
1397	Male	75.8667	Not Hispanic or Latino	White	67	Both	Currently	Currently	Currently	Currently	Never	Currently	Currently	Currently	Currently	Never	Never	Currently	None detected	None
1398	Male	72.4222	Not Hispanic or Latino	White	67	Tremor	Never	Currently	Never	Never	Never	Never	Never	Never	Currently	Never	Never	Never	None detected	None
1399	Female	66.8806	Not Hispanic or Latino	White	62	Tremor	In the past	Currently	Currently	Never	Never	Never	Never	Currently	Never	Never	Never	In the past	None detected	None
1400	Male	73.3833	Not Hispanic or Latino	White	71	Tremor	Currently	Never	Never	Currently	Never	Currently	Currently	Never	Currently	Currently	Currently	Currently	None detected	None
1401	Male	58.9694	Hispanic or Latino	American Indian/Alaska Native	55	Tremor	Never	Currently	Currently	Never	Never	Currently	Currently	Currently	Currently	Never	Currently	Never	None detected	None
1402	Male	58.2056	Not Hispanic or Latino	Black or African American	56	Neither	Never	Currently	Currently	Never	Never	Currently	Currently	Currently	Currently	Never	Currently	Currently	None detected	None
1403	Male	51.9139	Not Hispanic or Latino	White	50	Tremor	Never	Never	Never	Never	Never	Never	Currently	Currently	Currently	Never	Never	Currently	None detected	None
1404	Male	83.3833	Not Hispanic or Latino	White	81	Tremor	Currently	Currently	Never	Currently	Never	Never	Currently	Currently	Currently	Currently	Currently	Currently	None detected	None
1405	Male	49.6222	Not Hispanic or Latino	White	47	Tremor	Currently	Currently	Currently	Never	Never	Never	Never	Currently	Never	Never	Never	Currently	GBA p.L483P HET	Severe
1406	Male	75.3361	Not Hispanic or Latino	Black or African American	74	Tremor	Never	Never	Never	Currently	Never	Never	Currently	Currently	Never	Never	Never	Never	GBA p.L483P HET	Severe
1407	Male	56.1833	Not Hispanic or Latino	White	50	Tremor	Never	Currently	Currently	Currently	Currently	Currently	Never	Currently	Currently	Never	Currently	In the past	None detected	None
1408	Male	61.5056	Not Hispanic or Latino	Black or African American	61	Tremor	Never	Currently	Never	Currently	Never	Never	Currently	Currently	Currently	Never	Currently	Currently	None detected	None
1409	Male	64.8306	Not Hispanic or Latino	White	49	Neither	Currently	Currently	Never	In the past	Never	Currently	Currently	Never	Currently	Never	Currently	Currently	None detected	None
1410	Male	70.9167	Not Hispanic or Latino	White	66	Tremor	Currently	Currently	Currently	Never	Never	Never	Currently	Currently	Currently	Never	Currently	Currently	None detected	None
1411	Male	69.7389	Not Hispanic or Latino	White	66	Tremor	Never	Never	Currently	Never	Never	Never	Currently	Currently	Currently	Never	Never	Currently	None detected	None
1412	Male	67.4528	Not Hispanic or Latino	White	61	Neither	Never	Never	Currently	Never	Never	Never	Never	Currently	Never	Never	Never	Currently	None detected	None
1413	Male	64.8639	Not Hispanic or Latino	White	62	Tremor	Currently	Never	Never	Currently	Never	Never	Never	Never	Currently	Never	Currently	Never	None detected	None
1414	Female	66.35	Not Hispanic or Latino	White	66	Tremor	Never	Currently	Never	In the past	Never	Currently	Currently	Currently	Never	Never	Currently	Never	None detected	None
1415	Male	85.0444	Not Hispanic or Latino	White	84	Tremor	Never	Currently	Currently	Currently	Never	Currently	Never	Currently	Currently	Currently	Never	Currently	None detected	None
1416	Female	77.3778	Not Hispanic or Latino	White	70	Tremor	In the past	Currently	Never	Never	Never	Never	Never	Never	Never	Never	Never	Never	GBA p.H294Q HET	Severe
1417	Male	78.4611	Not Hispanic or Latino	White	73	Tremor	Never	In the past	Currently	Currently	Never	Never	Currently	Never	Currently	In the past	Currently	In the past	None detected	None
1418	Male	84.8278	Not Hispanic or Latino	White	84	Tremor	Never	Never	Never	Never	Never	Never	Never	Never	Never	Never	Never	Never	None detected	None
1419	Male	64.0806	Not Hispanic or Latino	White	63	Tremor	Never	Never	Never	Never	Never	Never	Never	In the past	Currently	Never	Currently	Never	GBA p.N409S HET	Mild
1420	Female	51.725	Not Hispanic or Latino	White	51	Neither	Never	Currently	Never	Currently	Never	Never	Never	In the past	Never	Currently	Never	Never	None detected	None
1421	Male	77.9056	Not Hispanic or Latino	White	54	Tremor	Currently	Currently	Currently	Currently	Never	Never	Currently	Currently	Currently	In the past	Currently	Currently	None detected	None
1422	Male	63.025	Not Hispanic or Latino	White	61	Tremor	In the past	Currently	Currently	Currently	Never	Never	Never	Never	Currently	Never	Never	Never	None detected	None
1423	Female	72.0611	Not Hispanic or Latino	White	70	Neither	Never	Never	Never	Never	Never	Never	Never	Currently	Currently	Never	In the past	Currently	None detected	None
1424	Male	64.625	Not Hispanic or Latino	White	63	Gait	Never	Never	Currently	Never	Never	Currently	Never	Currently	Currently	Never	Currently	Currently	None detected	None
1425	Female	76.5417	Not Hispanic or Latino	White	74	Tremor	Never	Currently	Never	Never	Never	Never	Currently	Never	Never	Never	Never	Never	None detected	None
1426	Female	61.4556	Not Hispanic or Latino	Black or African American	48	Tremor	Never	Currently	Never	Never	Never	Currently	Never	Never	Currently	Never	In the past	Never	None detected	None
1427	Male	70.4278	Not Hispanic or Latino	White	67	Tremor	Currently	Currently	Currently	Currently	Never	Never	Currently	Never	Never	Currently	Currently	Never	None detected	None
1428	Male	83.1972	Not Hispanic or Latino	Black or African American	81	Tremor	Never	Never	Never	Currently	Never	Never	In the past	Never	Currently	In the past	Never	Never	None detected	None
1429	Male	69.8083	Not Hispanic or Latino	White	54	Tremor	Currently	Never	Currently	Currently	Never	Currently	In the past	In the past	Currently	Currently	Currently	In the past	None detected	None
1430	Female	57.7278	Not Hispanic or Latino	White	57	Tremor	Currently	Currently	Never	Never	Never	In the past	In the past	Never	Never	Never	Never	Never	GBA p.E365K HET	Variant
1431	Male	65.45	Hispanic or Latino	White	62	Gait	In the past	Currently	Never	Currently	Never	Currently	Never	Currently	Currently	Currently	Never	Currently	None detected	None
1432	Female	57.9278	Not Hispanic or Latino	White	50	Neither	Currently	Currently	Never	Currently	Never	In the past	Never	Currently	Currently	In the past	Never	Currently	None detected	None
1433	Male	76.8111	Not Hispanic or Latino	White	73	Neither	Never	Never	Never	Never	Never	In the past	Never	Currently	Never	Never	Never	Never	None detected	None
1434	Female	84.2444	Not Hispanic or Latino	White	74	Tremor	Never	Currently	Never	Currently	Never	Currently	Never	Currently	Never	Never	Never	Currently	None detected	None
1435	Male	75.1194	Not Hispanic or Latino	White	73	Tremor	Currently	Never	Never	Never	In the past	In the past	Currently	Currently	Never	Never	Never	Currently	None detected	None
1436	Male	66.6722	Not Hispanic or Latino	White	66	Tremor	Never	Currently	Never	Currently	Never	Currently	Never	Currently	Never	Never	Currently	Currently	None detected	None
1437	Male	69.8861	Not Hispanic or Latino	White	67	Tremor	Never	Currently	Never	Never	Never	Never	Never	Never	Never	Never	Never	Never	None detected	None
1438	Male	87.4139	Not Hispanic or Latino	White	83	Both	Never	Never	Currently	Currently	Never	Never	Never	Currently	Currently	Never	Currently	Never	None detected	None
1439	Male	58.9139	Not Hispanic or Latino	White	57	Tremor	Never	Never	Currently	Never	Never	Currently	Never	Currently	Never	Never	Currently	Never	None detected	None
1440	Male	68.9833	Not Hispanic or Latino	White	61	Tremor	Never	Currently	Never	Currently	Never	Never	Currently	Currently	Currently	Currently	Never	Never	None detected	None
1441	Female	57.4056	Hispanic or Latino	More than one Race	54	Gait	In the past	Never	Currently	Never	Never	Never	Never	Never	Never	Never	Never	Never	LRRK2 p.G2019S HET	None
1442	Male	48.25	Not Hispanic or Latino	White	41	Tremor	Currently	Currently	Currently	Never	Never	Currently	Currently	Currently	Currently	Never	Currently	Currently	GBA p.E365K HET	Variant
1443	Female	88.9694	Not Hispanic or Latino	White	84	Both	Never	Never	Never	Never	Never	Currently	Currently	Currently	Currently	Never	Currently	Never	None detected	None
1444	Male	72.4417	Not Hispanic or Latino	White	67	Gait	In the past	Currently	Currently	Currently	Never	Currently	Never	Currently	Currently	Currently	Currently	Currently	GBA p.E365K HET	Variant
1445	Male	65.9361	Not Hispanic or Latino	Black or African American	64	Neither	Currently	Currently	In the past	Currently	Never	Never	Never	Never	Never	Never	Never	Never	None detected	None
1446	Male	57.8167	Not Hispanic or Latino	White	57	Tremor	Never	Currently	Never	Never	Never	Currently	Never	Currently	Currently	Never	Currently	Currently	None detected	None
1447	Female	54.2917	Not Hispanic or Latino	White	43	Tremor	In the past	Currently	Currently	Never	Never	In the past	Never	Never	Currently	Never	Never	Never	None detected	None
1448	Female	78.8778	Not Hispanic or Latino	White	78	Tremor	Never	Never	Never	Never	Never	Currently	Never	In the past	Currently	Never	Currently	Currently	None detected	None
1449	Male	68.2417	Hispanic or Latino	Black or African American	55	Tremor	Never	Currently	Currently	Currently	Never	Currently	Currently	Currently	Currently	Currently	Currently	Currently	None detected	None
1450	Male	64.7917	Not Hispanic or Latino	White	60	Tremor	Never	Never	Currently	Never	Never	Currently	Currently	Currently	Currently	Never	Never	Never	None detected	None
1451	Male	63.0917	Not Hispanic or Latino	White	61	Tremor	Never	Never	Never	Never	Never	Never	Never	Never	Never	Never	Never	Never	None detected	None
1452	Male	64.2139	Hispanic or Latino	White	61	Tremor	Never	Currently	Never	Currently	Never	Never	Currently	Never	Currently	Never	Never	Currently	None detected	None
1453	Male	70.1056	Not Hispanic or Latino	White	68	Tremor	Never	In the past	Never	Never	Never	In the past	Currently	Currently	Never	Never	Never	Never	None detected	None
1454	Male	62.4556	Not Hispanic or Latino	White	61	Both	Currently	Never	Never	Currently	Never	Never	Currently	Currently	Currently	Never	Currently	Currently	None detected	None
1455	Male	56.7306	Not Hispanic or Latino	White	54	Gait	Currently	Currently	Currently	Never	Never	Currently	In the past	Never	Currently	Never	Never	Currently	None detected	None
1456	Male	65.2333	Not Hispanic or Latino	White	64	Neither	Never	Never	Never	Currently	Never	Never	Never	Currently	Never	Never	Never	Currently	LRRK2 p.G2019S HET	None
1457	Female	67.9694	Not Hispanic or Latino	White	60	Tremor	Never	Currently	Never	Never	Never	Never	Never	Currently	Currently	Never	Never	Never	None detected	None
1458	Male	79.0417	Not Hispanic or Latino	White	72	Neither	Never	Currently	In the past	Currently	In the past	Currently	Currently	Currently	Currently	Never	Never	Currently	None detected	None
1459	Female	67.1861	Not Hispanic or Latino	White	62	Neither	Currently	Never	Never	Never	Never	Never	Currently	In the past	Currently	Currently	Never	Currently	None detected	None
1460	Male	64.5639	Not Hispanic or Latino	White	62	Tremor	Currently	In the past	Never	Currently	Never	Currently	Currently	Currently	Never	Never	Currently	Currently	None detected	None
1461	Female	70.1306	Not Hispanic or Latino	White	63	Both	Never	Currently	Currently	Never	Never	Currently	Currently	In the past	Currently	Never	Never	In the past	None detected	None
1462	Female	68.1972	Not Hispanic or Latino	White	59	Tremor	Currently	In the past	Never	Currently	Never	Never	In the past	Never	Never	Currently	Never	Never	None detected	None
1463	Male	78.6361	Not Hispanic or Latino	White	72	Tremor	Never	Never	Never	Never	Never	Never	Currently	Currently	Currently	Never	Never	Currently	None detected	None
1464	Female	85.0722	Not Hispanic or Latino	White	84	Neither	Currently	Currently	Currently	Never	Never	Never	Currently	Never	Never	Never	Currently	Never	None detected	None
1465	Female	70.0222	Not Hispanic or Latino	White	66	Tremor	Currently	Currently	Never	Never	Never	Never	Currently	Never	Never	Never	Never	Currently	None detected	None
1466	Male	83.425	Not Hispanic or Latino	White	83	Both	Never	Never	Never	Currently	Never	Never	Never	Never	Never	Never	Never	Never	None detected	None
1467	Male	68.3667	Not Hispanic or Latino	Asian	65	Tremor	Currently	Never	Currently	Never	Never	Never	Never	Never	Never	Never	Never	Never	None detected	None
1468	Male	61.8667	Not Hispanic or Latino	White	57	Gait	Never	Currently	Never	Never	Never	Never	Currently	In the past	Currently	Never	In the past	Never	None detected	None
1469	Female	73.0556	Not Hispanic or Latino	White	62	Tremor	Currently	Currently	Currently	Never	Never	Never	Currently	Currently	Currently	Never	Never	Never	None detected	None
1470	Male	60.9333	Not Hispanic or Latino	White	60	Tremor	Never	Currently	Currently	Currently	Never	Never	Currently	Currently	Currently	Never	Currently	Never	GBA p.E365K HET	Variant
1471	Male	56.7833	Not Hispanic or Latino	White	55	Tremor	Never	Never	Currently	Currently	Never	Never	Never	Currently	Currently	Never	Never	Currently	None detected	None
1472	Female	66.8	Not Hispanic or Latino	White	64	Tremor	Never	Currently	In the past	Never	Never	Currently	Currently	Currently	Never	Never	Never	Currently	None detected	None
1473	Female	63.5889	Not Hispanic or Latino	White	63	Tremor	Never	In the past	Currently	Never	Never	Never	Currently	Never	Currently	Never	Never	Currently	None detected	None
1474	Female	84.1528	Not Hispanic or Latino	White	84	Neither	Never	Never	Never	Currently	Never	Currently	Currently	Currently	Never	In the past	Currently	Currently	None detected	None
1475	Female	73.575	Not Hispanic or Latino	White	71	Tremor	Currently	In the past	Never	Currently	Currently	Never	Currently	Currently	Currently	Currently	Never	Currently	GBA p.E365K HET	Variant
1476	Male	62.4944	Not Hispanic or Latino	White	58	Tremor	Never	Currently	Currently	Currently	Currently	Currently	Currently	Currently	Currently	Never	Currently	Never	None detected	None
1477	Female	52.7778	Hispanic or Latino	More than one Race	46	Both	Never	Currently	Currently	Currently	Never	Currently	Currently	Never	Currently	Currently	Currently	Currently	None detected	None
1478	Male	78.9833	Not Hispanic or Latino	White	75	Both	Currently	Currently	Never	Never	Never	Never	Never	Currently	Currently	Never	Currently	Currently	None detected	None
1479	Male	71.8722	Not Hispanic or Latino	White	71	Tremor	Currently	Never	Never	Never	Never	Currently	Never	Currently	Currently	Never	Currently	Currently	None detected	None
1480	Female	80.0639	Not Hispanic or Latino	White	75	Tremor	Currently	Never	Currently	Never	Never	Never	In the past	Currently	Currently	Never	Currently	Currently	None detected	None
1481	Male	73.5583	Not Hispanic or Latino	White	73	Both	Currently	Never	Never	Never	Never	Currently	Never	Never	Currently	Never	Never	Never	None detected	None
1482	Female	69.8	Not Hispanic or Latino	White	68	Tremor	Never	Currently	Never	Currently	Never	Never	Never	Never	Currently	Never	Currently	Never	None detected	None
1483	Male	54.8722	Not Hispanic or Latino	White	53	Both	Never	Never	In the past	Never	Never	In the past	Never	Never	Currently	Currently	Never	In the past	None detected	None
1484	Female	64.8417	Not Hispanic or Latino	White	64	Both	Never	Currently	Currently	Currently	Never	Currently	Currently	Currently	Never	Currently	In the past	Currently	None detected	None
1485	Male	57.9417	Not Hispanic or Latino	White	52	Neither	Never	Never	Currently	Never	Never	Currently	Currently	Currently	In the past	Never	Never	Never	None detected	None
1486	Male	73.6194	Not Hispanic or Latino	White	60	Gait	Currently	Currently	Currently	Currently	Never	In the past	Currently	Currently	Currently	Currently	Currently	Currently	None detected	None
1487	Male	63.9306	Not Hispanic or Latino	White	52	Tremor	Currently	In the past	Currently	Currently	Never	Currently	Never	Currently	In the past	Currently	Never	Never	None detected	None
1488	Male	68.5917	Not Hispanic or Latino	White	67	Neither	Never	Never	Never	Never	Never	Never	Never	Never	Never	Never	Never	Never	None detected	None
1489	Female	73.6139	Not Hispanic or Latino	White	71	Tremor	Never	Never	Never	Never	Never	Currently	Never	Currently	Currently	Never	Currently	Never	None detected	None
1490	Male	73.9417	Not Hispanic or Latino	White	71	Gait	Never	Currently	Never	Never	Never	Never	Currently	Never	Never	Never	Never	Never	None detected	None
1491	Male	69.7944	Not Hispanic or Latino	White	69	Gait	Never	Never	Currently	Currently	Never	Currently	Never	Currently	Currently	Never	Currently	Never	None detected	None
1492	Female	78.8972	Not Hispanic or Latino	White	62	Tremor	Never	Never	Never	Currently	Never	In the past	Currently	Currently	Currently	In the past	Currently	Currently	None detected	None
1493	Male	74.3639	Not Hispanic or Latino	White	73	Tremor	Never	Currently	Never	Never	Never	Currently	Currently	In the past	Currently	Never	Currently	Never	None detected	None
1494	Male	73.4472	Not Hispanic or Latino	White	70	Tremor	Currently	Currently	Never	Currently	Currently	Currently	Currently	Currently	Currently	In the past	Currently	Currently	None detected	None
1495	Male	69.775	Not Hispanic or Latino	White	69	Tremor	Never	Never	Never	Never	Never	Currently	Currently	Currently	Never	Never	Currently	Never	None detected	None
1496	Female	79.9833	Not Hispanic or Latino	White	69	Tremor	Currently	Never	Never	Currently	Never	Currently	Currently	Currently	Currently	Currently	Currently	Currently	None detected	None
1497	Male	54.6083	Not Hispanic or Latino	White	50	Neither	In the past	Currently	Currently	Never	Never	Never	Never	Currently	Currently	Never	Currently	Currently	None detected	None
1498	Male	68.8417	Not Hispanic or Latino	White	60	Both	Never	Never	Never	Never	Never	In the past	Currently	Never	Never	Never	In the past	Currently	None detected	None
1499	Female	88.5694	Not Hispanic or Latino	White	87	Tremor	Never	Currently	Never	Never	Never	Never	Never	Never	Currently	Never	Never	Never	LRRK2 p.G2019S HET	None
1500	Male	58.0333	Not Hispanic or Latino	White	56	Neither	Currently	Currently	In the past	Never	Never	Never	Currently	Currently	Currently	Never	Never	Never	None detected	None
1501	Male	71.8111	Not Hispanic or Latino	White	66	Tremor	Currently	Never	Never	Currently	Never	Never	Currently	Never	Currently	Currently	Never	Currently	None detected	None
1502	Female	73.1361	Not Hispanic or Latino	Asian	71	Tremor	Never	Currently	Currently	Never	Never	Never	Never	Currently	Never	Never	Currently	Never	None detected	None
1503	Male	71.825	Not Hispanic or Latino	White	64	Both	Currently	Currently	Never	Currently	Never	Never	In the past	Never	Currently	Never	Never	Never	None detected	None
1504	Male	52.6861	Not Hispanic or Latino	White	51	Tremor	Currently	Never	Never	Never	Never	In the past	Never	In the past	Never	Never	Never	Never	None detected	None
1505	Male	76.9583	Not Hispanic or Latino	White	75	Tremor	Never	Currently	Currently	Never	Never	Never	Currently	Never	Currently	Never	Never	Never	None detected	None
1506	Male	62.1361	Hispanic or Latino	White	59	Tremor	Currently	Never	Never	Currently	Never	Never	Never	Currently	Never	Currently	Currently	Never	None detected	None
1507	Male	75.5167	Not Hispanic or Latino	White	73	Tremor	Never	Never	Never	Currently	Never	Never	Never	Currently	Currently	Never	Never	Never	None detected	None
1508	Female	83.8611	Not Hispanic or Latino	White	80	Neither	Never	Never	Never	Never	In the past	Never	Currently	Currently	Currently	Never	In the past	In the past	LRRK2 p.G2019S HET	None
1509	Female	74.5833	Not Hispanic or Latino	White	62	Gait	In the past	In the past	In the past	Never	Currently	In the past	In the past	Currently	Never	Never	Never	In the past	None detected	None
1510	Male	78.4667	Not Hispanic or Latino	Black or African American	77	Neither	Currently	Currently	Currently	Currently	Never	Never	In the past	Never	Currently	Never	Currently	Currently	Missing	None
1511	Male	74.1528	Not Hispanic or Latino	White	73	Gait	Currently	Never	Never	Never	Never	Never	Never	Never	Currently	Never	Never	Never	None detected	None
1512	Male	86.2944	Not Hispanic or Latino	White	79	Tremor	Never	Currently	Currently	Currently	Never	Never	Never	Currently	Currently	Never	Never	Never	None detected	None
1513	Male	72	Not Hispanic or Latino	White	47	Tremor	Never	Never	Currently	Currently	Never	Currently	Currently	Never	Currently	Currently	Currently	Currently	None detected	None
1514	Male	64.6083	Not Hispanic or Latino	White	60	Tremor	Never	Currently	Currently	Currently	Never	Currently	Never	Never	Currently	Never	In the past	Currently	LRRK2 p.G2019S HET	None
1515	Male	63.6972	Not Hispanic or Latino	White	60	Gait	Currently	Never	Currently	Currently	Never	In the past	Never	In the past	Never	Never	Never	Never	None detected	None
1516	Male	75.9583	Not Hispanic or Latino	White	72	Neither	In the past	Never	Never	Never	Never	Never	Currently	Never	Currently	In the past	Never	Currently	None detected	None
1517	Male	72.3917	Hispanic or Latino	White	67	Tremor	Never	Never	In the past	Never	In the past	Currently	In the past	Never	Currently	In the past	Currently	Never	None detected	None
1518	Male	71.7417	Not Hispanic or Latino	White	66	Tremor	Never	Never	Never	Never	Never	Never	Never	Never	Never	Never	Never	Currently	None detected	None
1519	Female	69.1417	Not Hispanic or Latino	White	65	Neither	Never	Never	Currently	Never	Never	In the past	Never	Never	Currently	Never	Never	Never	None detected	None
1520	Female	64.1167	Not Hispanic or Latino	Black or African American	62	Tremor	Currently	Currently	Currently	Never	Never	Never	Currently	Currently	Currently	Never	Never	Currently	None detected	None
1521	Male	41.9694	Not Hispanic or Latino	White	36	Neither	Currently	Currently	Currently	Currently	Never	Currently	Never	Currently	Currently	Currently	Currently	Currently	None detected	None
1522	Male	73.0306	Not Hispanic or Latino	White	70	Neither	Never	Never	Never	Currently	Currently	Currently	Currently	Never	Never	Never	Never	Never	GBA p.N409S HET	Mild
1523	Male	86.7139	Not Hispanic or Latino	White	76	Both	Never	Currently	Currently	Currently	Never	Never	In the past	Currently	Currently	Currently	Currently	Currently	None detected	None
1524	Male	58.1194	Not Hispanic or Latino	White	48	Tremor	In the past	Never	Never	Never	Never	Never	Never	Never	Never	Never	Never	Never	None detected	None
1525	Female	69.6056	Not Hispanic or Latino	White	55	Neither	Currently	Currently	Currently	Currently	Never	Currently	In the past	Currently	Currently	Currently	Currently	Currently	None detected	None
1526	Female	83.1417	Not Hispanic or Latino	White	82	Tremor	Never	Currently	Never	Never	Never	Never	Currently	Never	Never	Never	Never	Never	None detected	None
1527	Male	78.2833	Not Hispanic or Latino	White	77	Tremor	Currently	Never	Never	Currently	Currently	Currently	Currently	Currently	In the past	Never	Currently	Currently	GBA p.T408M HET	Variant
1528	Male	80.2944	Not Hispanic or Latino	White	75	Tremor	Never	Never	Never	Never	Never	Never	Currently	Never	Never	Never	Never	Never	LRRK2 p.G2019S HET	None
1529	Male	46.725	Not Hispanic or Latino	White	46	Tremor	Never	Never	Never	Never	Never	Never	In the past	Currently	Currently	Never	Currently	In the past	None detected	None
1530	Female	69.85	Not Hispanic or Latino	White	59	Neither	Never	Currently	Never	Currently	Never	Currently	Currently	Currently	Currently	Currently	Currently	Currently	GBA p.E365K HET	Variant
1531	Male	65.9528	Not Hispanic or Latino	White	63	Tremor	Never	Never	In the past	Never	Never	Never	Currently	Never	Never	Never	Never	Never	None detected	None
1532	Male	84.6417	Not Hispanic or Latino	White	82	Neither	Never	Never	Never	Never	Never	Never	Currently	Currently	Currently	Never	Currently	Never	None detected	None
1533	Female	69.925	Not Hispanic or Latino	White	61	Tremor	Currently	Currently	Currently	Never	Never	Never	Never	Never	Never	Never	Never	Never	GBA p.T408M HET	Variant
1534	Female	77.1861	Not Hispanic or Latino	White	73	Both	Never	Currently	Never	Never	Never	Never	Currently	Currently	Currently	Never	Currently	Never	None detected	None
1535	Female	73.7361	Not Hispanic or Latino	White	72	Neither	Never	In the past	Never	Currently	Never	Never	Currently	Never	Currently	Never	Never	Never	None detected	None
1536	Female	68.8583	Not Hispanic or Latino	White	68	Gait	Never	Currently	Currently	Currently	Never	Currently	Never	Currently	Currently	Never	Currently	Currently	None detected	None
1537	Male	73.9139	Not Hispanic or Latino	White	67	Tremor	Currently	Currently	Never	Never	Never	Never	Currently	Never	Never	Never	Never	Never	None detected	None
1538	Male	63.9722	Not Hispanic or Latino	White	59	Neither	Never	Never	Currently	Currently	In the past	Currently	Currently	Currently	Currently	Never	Never	Never	None detected	None
1539	Female	70.4667	Not Hispanic or Latino	White	63	Gait	Currently	Currently	Currently	Currently	Never	Never	Currently	Never	Currently	Currently	Never	Never	None detected	None
1540	Female	82.4194	Not Hispanic or Latino	White	81	Tremor	Never	Currently	Never	Currently	Never	Currently	Never	Currently	Currently	Never	Currently	Never	None detected	None
1541	Female	81.9472	Hispanic or Latino	White	65	Tremor	Never	Never	Never	Currently	Never	Currently	Never	Currently	Currently	Currently	Never	In the past	None detected	None
1542	Female	56.9778	Not Hispanic or Latino	Black or African American	54	Tremor	Never	Currently	Currently	Never	Never	Never	Never	Never	Never	Never	Never	Never	None detected	None
1543	Male	55.6056	Not Hispanic or Latino	White	53	Gait	Currently	Currently	Currently	Never	Never	In the past	Never	Currently	Never	Never	In the past	Never	None detected	None
1544	Male	68.5056	Not Hispanic or Latino	White	67	Gait	Currently	In the past	Currently	Currently	Never	Never	Currently	Currently	Never	Never	Currently	Currently	None detected	None
1545	Male	72.3917	Not Hispanic or Latino	Black or African American	72	Neither	Never	Never	Never	Never	Never	Currently	Currently	Never	Currently	Never	Currently	Never	None detected	None
1546	Female	53.3806	Not Hispanic or Latino	White	52	Tremor	Never	Never	Never	Never	Never	Never	Never	Never	Never	Never	Never	Never	None detected	None
1547	Female	85.2972	Not Hispanic or Latino	Black or African American	74	Neither	Currently	Never	Currently	Never	Never	Never	In the past	Never	Currently	Never	Never	Never	None detected	None
1548	Female	77.875	Not Hispanic or Latino	White	75	Gait	Currently	Never	Never	Never	Never	Currently	Currently	Currently	Currently	Currently	Currently	Never	None detected	None
1549	Male	67.5639	Not Hispanic or Latino	White	66	Tremor	Never	Currently	Never	Never	Never	Never	Currently	Currently	Currently	Never	Currently	Never	None detected	None
1550	Female	75.6611	Not Hispanic or Latino	White	65	Gait	Never	Currently	Never	Never	Never	Never	Never	Never	Currently	In the past	Never	Never	None detected	None
1551	Male	53.2639	Not Hispanic or Latino	White	52	Tremor	Never	Currently	Never	Never	Never	Never	Never	Never	Never	Never	Never	Never	None detected	None
1552	Female	79.9444	Not Hispanic or Latino	White	77	Tremor	Never	Never	Never	Currently	Never	Never	Never	Currently	Never	Currently	Never	Never	None detected	None
1553	Female	57.075	Not Hispanic or Latino	White	52	Tremor	Currently	Currently	Currently	Currently	Never	Currently	Currently	Currently	Currently	Never	Never	Never	GBA p.E365K HET	Variant
1554	Female	67.2333	Not Hispanic or Latino	Asian	62	Tremor	Never	Never	Never	Never	Never	Currently	Never	Currently	Currently	Never	Never	Never	None detected	None
1555	Female	54.2806	Not Hispanic or Latino	White	50	Neither	Currently	Currently	Currently	Never	Never	Never	In the past	Currently	Never	Never	Never	Never	None detected	None
1556	Female	80.3917	Not Hispanic or Latino	White	79	Tremor	Never	Never	Never	Never	Never	Never	Never	Currently	Never	Never	Never	Never	None detected	None
1557	Male	66.9194	Not Hispanic or Latino	Black or African American	63	Neither	Never	Never	Never	Never	Never	Currently	Never	Currently	Currently	Never	Currently	Currently	None detected	None
1558	Male	55.0528	Not Hispanic or Latino	White	54	Tremor	Never	In the past	Currently	Never	Never	Never	In the past	Never	Never	Never	Never	Never	None detected	None
1559	Male	64.7333	Not Hispanic or Latino	White	64	Both	Never	Never	Never	Currently	Never	Currently	Never	Never	Currently	Never	Currently	Never	None detected	None
1560	Male	67.9583	Not Hispanic or Latino	White	66	Tremor	In the past	Currently	Never	Currently	In the past	In the past	Currently	Never	Never	Currently	In the past	In the past	None detected	None
1561	Female	81.1694	Hispanic or Latino	White	76	Neither	Currently	Currently	Currently	Currently	Never	In the past	In the past	Currently	Currently	In the past	Currently	Never	None detected	None
1562	Male	81.2722	Not Hispanic or Latino	White	79	Gait	Never	Currently	Never	Currently	Never	Never	Never	Never	Currently	Never	Never	Never	None detected	None
1563	Female	67.7083	Not Hispanic or Latino	White	64	Tremor	Never	Never	Never	Never	Never	Never	Never	Never	Never	Never	Never	Currently	None detected	None
1564	Male	70.7389	Not Hispanic or Latino	White	64	Tremor	Never	Never	Currently	Never	Never	Never	Currently	Never	Currently	Never	Never	Currently	None detected	None
1565	Male	46.4333	Not Hispanic or Latino	White	45	Both	Never	Never	Never	Never	Never	Never	Never	Currently	Never	Never	Never	Never	None detected	None
1566	Female	69.4306	Not Hispanic or Latino	White	60	Neither	Currently	Currently	Currently	Never	Never	Never	Currently	Never	Currently	Never	Currently	Never	None detected	None
1567	Male	84.9667	Not Hispanic or Latino	White	73	Tremor	Never	Currently	Never	Never	Never	Never	Never	Never	Never	Never	Currently	Never	LRRK2 p.G2019S HET	None
1568	Male	57.9639	Not Hispanic or Latino	White	54	Tremor	Currently	Currently	Never	Never	Currently	Currently	Currently	Currently	Currently	Never	Never	Never	None detected	None
1569	Male	72.375	Not Hispanic or Latino	White	71	Tremor	Currently	Currently	Currently	Never	Never	In the past	Never	Never	In the past	Never	Currently	Never	None detected	None
1570	Female	62.7028	Not Hispanic or Latino	White	59	Tremor	Never	Never	Currently	Never	Never	Never	Never	Never	Currently	Never	Never	Never	None detected	None
1571	Male	66.5583	Not Hispanic or Latino	White	61	Tremor	Currently	Currently	Currently	Currently	Never	Never	Currently	Never	Currently	Never	Never	Currently	None detected	None
1572	Male	69.0222	Not Hispanic or Latino	White	69	Both	Never	Never	Currently	Never	Never	Never	Never	Never	Currently	Never	Never	Never	None detected	None
1573	Male	71.4083	Not Hispanic or Latino	White	67	Both	Never	Never	Never	Currently	Never	Never	In the past	Never	Never	Never	Currently	Never	None detected	None
1574	Female	62.0528	Not Hispanic or Latino	White	61	Both	Currently	Currently	Currently	Never	Never	Never	Never	Never	Never	Never	Never	Never	GBA p.E365K HET	Variant
1575	Male	67.6278	Hispanic or Latino	White	35	Both	Currently	Currently	Currently	Currently	Never	Currently	Currently	Currently	Currently	Currently	Currently	Never	GBA p.L483P HET	Severe
1576	Male	58.6139	Not Hispanic or Latino	White	48	Both	Currently	Currently	Currently	Currently	Missing	Currently	Missing	Currently	Currently	Currently	Currently	Missing	GBA p.E365K HET	Variant
1577	Female	71.4556	Not Hispanic or Latino	White	70	Both	Currently	Currently	Currently	Never	Currently	In the past	Currently	Never	Currently	Never	Currently	Currently	None detected	None
1578	Female	54.6806	Not Hispanic or Latino	White	54	Tremor	Never	Currently	Never	Currently	Never	Never	Currently	Currently	Currently	Never	Currently	Never	None detected	None
1579	Male	84.5222	Not Hispanic or Latino	White	84	Neither	Never	Never	Never	Currently	Never	Never	Never	Never	Currently	Never	Currently	Never	None detected	None
1580	Male	80	Not Hispanic or Latino	White	77	Gait	Never	Never	Never	Never	Never	In the past	Currently	In the past	Never	Never	Currently	Currently	None detected	None
1581	Male	67.7222	Not Hispanic or Latino	White	67	Both	Currently	Currently	Never	Never	Never	Currently	Currently	Currently	Currently	Never	Currently	Never	GBA p.N409S HET	Mild
1582	Female	55.1556	Not Hispanic or Latino	White	54	Tremor	Never	Currently	Never	Currently	Never	Never	Currently	Currently	Never	Never	Currently	Never	None detected	None
1583	Male	73.8194	Not Hispanic or Latino	White	64	Neither	Never	Currently	Never	Never	Never	Never	In the past	Never	Currently	In the past	Never	Currently	None detected	None
1584	Female	78.4194	Not Hispanic or Latino	Asian	77	Both	Never	Currently	Currently	Never	Never	Never	Currently	Currently	Never	Never	Currently	Never	None detected	None
1585	Male	61.2389	Not Hispanic or Latino	Asian	55	Tremor	In the past	In the past	Never	Never	Never	Currently	Currently	In the past	Currently	Never	Never	Never	None detected	None
1586	Female	68.2056	Not Hispanic or Latino	White	63	Tremor	Never	In the past	Never	Never	Never	Never	Never	Never	In the past	Currently	Never	Never	None detected	None
1587	Female	48.1028	Not Hispanic or Latino	White	44	Tremor	Never	Never	Never	Never	Never	In the past	Never	In the past	Never	Never	Never	Currently	None detected	None
1588	Male	75.8333	Not Hispanic or Latino	White	73	Neither	Never	Never	Never	Never	Never	Never	Currently	Never	Currently	Never	Currently	Currently	None detected	None
1589	Female	70.8167	Not Hispanic or Latino	White	65	Tremor	Currently	Currently	Currently	Never	Never	Never	Never	Never	Currently	Never	Currently	Currently	None detected	None
1590	Male	55.9833	Not Hispanic or Latino	White	55	Both	Currently	Currently	Never	Currently	Never	Currently	Currently	Currently	Never	Never	Currently	Currently	None detected	None
1591	Female	37.875	Not Hispanic or Latino	White	34	Tremor	Currently	Currently	Currently	Currently	Never	Never	Currently	Never	Currently	Never	In the past	Never	None detected	None
1592	Male	84.7861	Not Hispanic or Latino	White	81	Neither	Never	Never	Never	Never	Never	Currently	Currently	Currently	Currently	Never	Currently	Never	None detected	None
1593	Male	62.3972	Not Hispanic or Latino	White	56	Tremor	Never	In the past	Currently	Never	Never	Never	Never	Never	Never	Never	Never	Never	None detected	None
1594	Male	65.0944	Not Hispanic or Latino	White	61	Tremor	Never	Currently	Currently	Never	In the past	Currently	Currently	Currently	Currently	Never	In the past	In the past	None detected	None
1595	Male	64	Not Hispanic or Latino	White	63	Tremor	Never	Never	Never	Never	Never	Never	Currently	Currently	Currently	Never	Never	Never	None detected	None
1596	Male	76.4028	Not Hispanic or Latino	White	64	Gait	Currently	Currently	Never	Currently	Never	Never	Currently	Never	Currently	Never	Currently	Never	None detected	None
1597	Male	72.8333	Not Hispanic or Latino	White	64	Tremor	Never	Never	Never	Currently	Never	Never	Never	Never	Currently	Never	Never	Never	None detected	None
1598	Male	81.0139	Not Hispanic or Latino	White	79	Gait	In the past	Never	Currently	Currently	Never	Currently	Never	Currently	Never	In the past	Never	Never	None detected	None
1599	Female	64.4583	Not Hispanic or Latino	White	64	Neither	Never	Currently	Never	Never	Never	Never	In the past	Never	Currently	Never	Never	Never	None detected	None
1600	Female	70.1694	Not Hispanic or Latino	Black or African American	70	Tremor	Never	Never	Never	Never	Never	Never	Never	Never	Never	Never	Never	Never	None detected	None
1601	Male	60.3917	Not Hispanic or Latino	White	60	Both	Never	Never	Currently	Currently	Currently	In the past	Currently	In the past	Currently	Currently	Never	Never	None detected	None
1602	Male	53.9583	Not Hispanic or Latino	White	44	Tremor	Currently	Never	Currently	Never	In the past	Currently	Never	Currently	Never	Never	Currently	Currently	None detected	None
1603	Male	68.0111	Not Hispanic or Latino	White	65	Tremor	In the past	Currently	Currently	Never	Never	Never	Never	Never	Currently	Never	Never	Currently	None detected	None
1604	Male	73.5278	Not Hispanic or Latino	White	68	Both	Never	Currently	Never	Never	Never	Never	In the past	Never	Never	Never	Never	Never	None detected	None
1605	Male	79.2333	Not Hispanic or Latino	White	78	Neither	Never	Currently	Never	Never	Never	Never	Currently	Never	Currently	Never	Currently	Never	None detected	None
1606	Male	72.3944	Not Hispanic or Latino	White	65	Both	Currently	Currently	Currently	Never	Never	Never	Never	Never	Currently	Currently	Never	Currently	None detected	None
1607	Male	79.9917	Not Hispanic or Latino	White	79	Tremor	Currently	Currently	Never	Currently	Never	Never	Never	In the past	Currently	Never	Never	Never	None detected	None
1608	Male	62.5417	Not Hispanic or Latino	White	61	Both	Currently	Never	Never	Currently	Never	In the past	Never	In the past	Currently	Never	Currently	Currently	None detected	None
1609	Male	67.3472	Not Hispanic or Latino	White	65	Gait	Currently	Currently	Currently	Currently	Never	Never	Currently	Never	Currently	Never	Never	Never	None detected	None
1610	Female	73.6667	Not Hispanic or Latino	White	66	Tremor	Never	Currently	Never	Never	Never	Never	Never	Never	Currently	In the past	Never	Currently	None detected	None
1611	Male	75.275	Not Hispanic or Latino	White	67	Tremor	Currently	Currently	Never	Currently	Never	Never	Never	Currently	Currently	Never	Currently	In the past	Missing	None
1612	Female	85.7278	Not Hispanic or Latino	White	74	Tremor	Never	Currently	Never	Currently	Never	Currently	Currently	Currently	Currently	Never	Currently	Never	None detected	None
1613	Male	54.8667	Not Hispanic or Latino	White	54	Tremor	Never	Currently	Never	Never	Never	Currently	Currently	Never	Never	Never	Never	Never	None detected	None
1614	Male	77.1	Not Hispanic or Latino	White	73	Tremor	Currently	Currently	Currently	Never	Never	Never	Never	Currently	Currently	Never	Never	Currently	None detected	None
1615	Female	62.3028	Not Hispanic or Latino	White	40	Neither	Currently	Currently	In the past	Currently	Never	Currently	Never	Currently	Never	Never	Currently	Never	None detected	None
1616	Male	50.1889	Not Hispanic or Latino	White	48	Tremor	Currently	Never	Currently	Currently	Never	Never	Never	In the past	Never	Currently	Never	Never	None detected	None
1617	Male	65.6194	Not Hispanic or Latino	White	59	Tremor	Currently	Never	Currently	Never	Never	Never	Never	Never	Never	Never	Never	Never	None detected	None
1618	Male	46.6694	Not Hispanic or Latino	White	44	Both	Currently	Currently	Never	Currently	In the past	Currently	Never	Never	Currently	Never	Currently	Never	None detected	None
1619	Male	55.4722	Not Hispanic or Latino	White	53	Tremor	Never	Never	Currently	Never	Never	Never	Never	Never	Currently	Never	Never	Never	None detected	None
1620	Female	70.1417	Not Hispanic or Latino	White	77	Gait	Currently	Currently	Currently	Never	Never	Never	Never	Currently	Currently	Never	Never	Never	None detected	None
1621	Male	71.125	Not Hispanic or Latino	White	66	Neither	Currently	In the past	Never	Currently	Never	Currently	Never	Currently	Currently	Currently	Currently	In the past	None detected	None
1622	Male	69.0917	Not Hispanic or Latino	White	67	Tremor	Currently	Never	Never	Currently	Never	Currently	Never	Currently	Currently	Never	Currently	Never	None detected	None
1623	Female	75.5333	Not Hispanic or Latino	White	70	Neither	Currently	Never	Currently	Currently	Never	Currently	Currently	Currently	Currently	Never	Currently	Never	Missing	None
1624	Female	64.0083	Not Hispanic or Latino	White	55	Tremor	Never	Currently	Currently	Never	Never	Never	Currently	Never	Never	In the past	Never	Never	None detected	None
1625	Male	71.4806	Not Hispanic or Latino	White	70	Tremor	Never	Currently	Never	Currently	Never	Never	Never	Never	Never	Never	Never	Currently	None detected	None
1626	Male	70.3944	Not Hispanic or Latino	White	69	Neither	Never	Currently	Never	Currently	Never	Never	Never	Currently	Currently	Never	Never	In the past	None detected	None
1627	Male	81.4056	Not Hispanic or Latino	White	79	Tremor	Never	Currently	Never	Never	Never	Never	Never	Currently	Currently	Never	Never	Currently	None detected	None
1628	Male	70.5417	Not Hispanic or Latino	White	69	Both	Never	Never	Currently	Never	Never	Never	Never	Never	Currently	Never	Never	Never	None detected	None
1629	Female	85.5694	Not Hispanic or Latino	Black or African American	80	Both	Currently	Never	Never	Currently	Never	Never	Never	Never	Currently	Never	Never	Never	None detected	None
1630	Male	65.2806	Not Hispanic or Latino	White	62	Tremor	Never	Never	Never	Never	Never	Never	Never	Never	Never	Never	Never	Never	None detected	None
1631	Male	84.4806	Not Hispanic or Latino	White	83	Both	Currently	Currently	Never	Never	Never	Never	Never	Never	Never	Never	Never	Never	None detected	None
1632	Male	79.2111	Not Hispanic or Latino	White	71	Tremor	Currently	Currently	Never	Never	Never	Currently	Currently	Currently	Currently	Never	Never	Currently	None detected	None
1633	Male	59.0889	Not Hispanic or Latino	Black or African American	57	Gait	Never	Never	Currently	Currently	Never	In the past	Currently	Currently	Currently	Never	Currently	Never	None detected	None
1634	Male	69.0139	Not Hispanic or Latino	White	68	Tremor	Never	Currently	Never	Currently	Never	Never	Never	Never	Currently	Never	Never	Never	None detected	None
1635	Male	77.2917	Not Hispanic or Latino	Asian	70	Gait	Never	Never	Currently	Currently	Never	Never	Currently	Never	Never	Never	Never	Never	None detected	None
1636	Female	73.9917	Not Hispanic or Latino	Asian	72	Gait	Never	Currently	Never	Currently	Never	Currently	Currently	Currently	Currently	Never	Currently	Never	None detected	None
1637	Male	69.3306	Not Hispanic or Latino	White	68	Tremor	Never	Never	Never	Never	Never	Never	Never	Never	Never	Never	Never	Never	None detected	None
1638	Male	49.8278	Not Hispanic or Latino	White	45	Neither	Never	Never	Never	Never	Never	Never	In the past	Never	Never	Never	Never	Never	None detected	None
1639	Female	73.9722	Not Hispanic or Latino	White	72	Tremor	Never	Never	Never	Never	Never	Never	In the past	Never	Currently	Never	Never	Never	None detected	None
1640	Male	75.925	Not Hispanic or Latino	White	67	Neither	Currently	Currently	Currently	Currently	Never	In the past	Currently	In the past	Currently	Never	Currently	Currently	GBA p.N409S HET	Mild
1641	Female	58.2361	Not Hispanic or Latino	White	56	Tremor	Never	Currently	Currently	Currently	Never	Never	Currently	Never	Currently	Never	Currently	Never	None detected	None
1642	Male	61.3889	Not Hispanic or Latino	White	57	Both	Currently	Currently	Currently	Currently	Never	Currently	Currently	Never	Currently	Never	Never	Never	None detected	None
1643	Female	59.1361	Not Hispanic or Latino	White	51	Neither	Currently	Currently	Currently	Currently	Never	Currently	Currently	Currently	Currently	Currently	Currently	Never	LRRK2 p.G2019S HET	None
1644	Male	58.8194	Not Hispanic or Latino	White	33	Tremor	Currently	Currently	Currently	Never	In the past	Never	Never	Never	Never	Never	Currently	Never	None detected	None
1645	Male	67.8111	Not Hispanic or Latino	White	58	Gait	Currently	Currently	Currently	Never	Never	Never	Currently	Never	Never	Never	Never	Never	None detected	None
1646	Female	65.4833	Not Hispanic or Latino	White	52	Tremor	Currently	Currently	Currently	Currently	Never	Currently	Currently	Currently	Never	Never	Currently	Currently	None detected	None
1647	Female	64.9972	Not Hispanic or Latino	White	61	Tremor	Currently	Currently	Currently	Never	Never	Currently	Never	Currently	In the past	Never	Currently	Never	GBA p.R296Q HET	Severe
1648	Male	65.0972	Not Hispanic or Latino	White	62	Tremor	Never	Currently	Never	Currently	Never	Currently	Currently	Currently	Currently	Never	Never	Never	None detected	None
1649	Female	70.8444	Not Hispanic or Latino	White	57	Tremor	Currently	Currently	Currently	Currently	In the past	Currently	Currently	Currently	Currently	Currently	Never	Never	None detected	None
1650		71.3361	Not Hispanic or Latino	White	70	Neither	Currently	Never	Never	Never	Currently	Currently	Never	Currently	Currently	In the past	Currently	Never	None detected	None
1651	Female	70.1833	Not Hispanic or Latino	White	69	Tremor	Never	Currently	Never	Never	Never	Never	Never	Never	Never	Never	Currently	In the past	None detected	None
1652	Female	71.2417	Not Hispanic or Latino	White	64	Tremor	Currently	Currently	Never	Never	Never	Currently	Never	Currently	Never	Never	Currently	Never	None detected	None
1653	Female	70.4778	Not Hispanic or Latino	White	60	Tremor	Currently	Currently	Never	Never	Never	Never	Currently	Never	Never	Never	Currently	Never	None detected	None
1654	Female	79.6694	Not Hispanic or Latino	White	77	Gait	Never	Never	Never	Never	Never	Never	Never	Currently	Never	Never	Never	Never	None detected	None
1655	Female	70.2056	Not Hispanic or Latino	White	67	Both	In the past	Currently	Currently	Never	Never	Never	Never	Currently	Never	Never	Currently	Never	GBA p.L483P HET	Severe
1656	Female	69.5444	Not Hispanic or Latino	White	60	Tremor	Never	Currently	Currently	Never	Never	Never	Never	Never	Currently	Never	Currently	Never	GBA p.T408M HET	Variant
1657	Male	66.0639	Not Hispanic or Latino	White	64	Tremor	Currently	Never	Never	Never	Never	In the past	Currently	In the past	Never	Never	Currently	Currently	None detected	None
1658	Male	60.9861	Not Hispanic or Latino	White	59	Gait	Never	Never	Currently	Never	Currently	In the past	Currently	In the past	Currently	Never	Currently	Currently	None detected	None
1659	Male	77.6194	Not Hispanic or Latino	White	74	Both	Never	Never	Currently	Never	Never	Never	Never	Never	Never	Never	Never	Never	None detected	None
1660	Male	84.7778	Not Hispanic or Latino	White	64	Neither	Never	Currently	Never	Currently	Never	Never	Never	Currently	Currently	Currently	Currently	Currently	None detected	None
1661	Male	83.625	Not Hispanic or Latino	White	75	Neither	Currently	Currently	Currently	Never	Never	Never	Currently	Never	Never	Never	Never	Never	None detected	None
1662	Male	65.8472	Not Hispanic or Latino	White	61	Tremor	Currently	Currently	Currently	Currently	Currently	Never	Never	Never	Never	Never	Never	In the past	GBA p.E365K HET	Variant
1663	Male	73.4889	Not Hispanic or Latino	White	66	Tremor	Currently	Currently	Currently	Never	Never	In the past	Never	In the past	Currently	Never	Never	Currently	None detected	None
1664	Female	66.3972	Not Hispanic or Latino	White	65	Both	Currently	Currently	Never	Never	Never	In the past	Never	Never	Currently	Never	In the past	Currently	None detected	None
1665	Male	63.8806	Not Hispanic or Latino	White	55	Tremor	Currently	Currently	Currently	Never	Never	Never	Never	Never	Currently	Never	Never	Never	None detected	None
1666	Male	71.4472	Not Hispanic or Latino	White	70	Neither	Never	Never	Never	Currently	Never	Never	Currently	Currently	Currently	In the past	Currently	Currently	None detected	None
1667	Female	72.5694	Not Hispanic or Latino	White	72	Tremor	Currently	Currently	Currently	Never	Never	Never	Never	Currently	Currently	Never	Never	Never	None detected	None
1668	Male	59.2278	Not Hispanic or Latino	White	49	Tremor	Never	Currently	Currently	Never	Currently	Never	Never	Never	Currently	Never	Never	Currently	None detected	None
1669	Male	70.4361	Not Hispanic or Latino	White	58	Tremor	Currently	Never	Never	Never	Never	Never	Never	Never	Never	Currently	Never	Currently	None detected	None
1670	Male	73.1806	Not Hispanic or Latino	White	70	Gait	Never	In the past	Never	Never	Never	Currently	Currently	Currently	Currently	Currently	Currently	Currently	None detected	None
1671	Male	72.4056	Not Hispanic or Latino	White	69	Tremor	Never	Currently	Never	Never	Never	Currently	Currently	Currently	Currently	Never	Currently	Currently	GBA p.E365K HET	Variant
1672	Female	52.6167	Not Hispanic or Latino	White	50	Gait	Currently	Currently	Currently	Currently	Currently	Never	Never	Currently	Never	Never	Currently	Currently	GBA Rec1 HET	Severe
1673	Male	77.9778	Not Hispanic or Latino	White	72	Neither	Never	Never	Never	Currently	Never	In the past	Currently	Never	Currently	Currently	Currently	Currently	GBA p.E365K HET	Variant
1674	Male	68.4972	Not Hispanic or Latino	White	67	Tremor	Currently	Never	Currently	Never	Never	Never	Currently	Never	Currently	Never	Currently	Currently	None detected	None
1675	Male	80.4944	Not Hispanic or Latino	White	76	Tremor	Never	Never	Currently	Currently	Never	Never	Never	Currently	Currently	Never	Currently	Never	None detected	None
1676	Male	66.7	Not Hispanic or Latino	White	64	Tremor	Currently	In the past	Never	Never	Never	Never	Never	Never	Never	Never	Never	Never	None detected	None
1677	Male	71.2833	Not Hispanic or Latino	White	70	Tremor	Never	Never	Never	Never	Never	Never	Never	Never	Never	Never	Never	Never	None detected	None
1678	Male	70.1917	Not Hispanic or Latino	White	52	Neither	In the past	Never	In the past	Currently	In the past	Never	Currently	Currently	Currently	Currently	Currently	Currently	None detected	None
1679	Male	71.7778	Not Hispanic or Latino	White	68	Neither	Never	In the past	Currently	Never	Never	In the past	Never	In the past	Currently	Never	Never	In the past	None detected	None
1680	Male	66.2278	Not Hispanic or Latino	White	64	Tremor	Currently	Currently	Never	Currently	Never	Never	Never	Never	Currently	Never	Never	Never	None detected	None
1681	Male	69.1417	Not Hispanic or Latino	White	60	Tremor	Never	Never	Currently	Never	Never	Currently	Never	Never	Never	Never	Never	Never	LRRK2 p.G2019S HOM	None
1682	Male	60.3111	Not Hispanic or Latino	White	60	Tremor	Never	Currently	Currently	Currently	Never	Currently	Currently	Currently	Never	Never	Currently	Currently	None detected	None
1683	Female	72.7583	Not Hispanic or Latino	White	66	Gait	Never	Never	Never	Never	Never	Never	Never	Never	Currently	Never	Never	Never	None detected	None
1684	Female	70.3722	Not Hispanic or Latino	White	65	Tremor	In the past	Never	Currently	Currently	Currently	Never	Never	Currently	Currently	Never	Never	Never	None detected	None
1685	Male	74.0083	Not Hispanic or Latino	White	67	Tremor	Currently	Never	Currently	Currently	Never	Never	Never	Never	Currently	Never	Never	Never	None detected	None
1686	Female	81.3778	Not Hispanic or Latino	White	76	Tremor	In the past	Currently	In the past	Currently	Never	Currently	Never	Currently	Currently	Never	Currently	Currently	Missing	None
1687	Male	68.9333	Not Hispanic or Latino	White	58	Neither	Never	Never	Never	Never	Never	In the past	Never	Currently	Currently	Never	Currently	Currently	None detected	None
1688	Male	76.6306	Not Hispanic or Latino	White	76	Gait	Never	Never	Never	Never	Never	In the past	Currently	Currently	Currently	Never	Currently	Never	None detected	None
1689	Male	87.0667	Not Hispanic or Latino	White	73	Tremor	Never	Never	Never	Currently	Never	Never	Never	Never	Currently	In the past	Currently	Never	Missing	None
